# Supplementary material for: Cold stress induces differential gene expression of retained homeologs in Camelina sativa cv Suneson
Source: Front Plant Sci. 2023 Nov 16;14:1271625. doi: 10.3389/fpls.2023.1271625 (PMC10687638; doi:10.3389/fpls.2023.1271625)
Supplement: Supplementary file 2 [file Table_1.xlsx]

## Sheet: TableS1
Supplementary Table 1. Sequence datasets used in this study, BioProject PRJNA927321. Total reads for Oxford Nanopore Technologies sequencing are passed reads after base calling.
Library Construction	Source	Tissue	Library ID	BioSample	SRA Accession	Total Reads
Oxford Nanopore Ligation Sequencing Kit, SQK-LSK114	DNA	dark-treated leaves	SUN_AA_01_ONT	SAMN34277781	SRR24255789	788695
Oxford Nanopore Ligation Sequencing Kit, SQK-LSK114	DNA	dark-treated leaves	SUN_AB_01_ONT	SAMN34277781	SRR24255788	319084
Oxford Nanopore Ligation Sequencing Kit, SQK-LSK114	DNA	dark-treated leaves	SUN_AC_01_ONT	SAMN34277781	SRR24255787	876793
Oxford Nanopore Ligation Sequencing Kit, SQK-LSK114	DNA	dark-treated leaves	SUN_BA_ONT_01	SAMN34277781	SRR24255786	1608234
Oxford Nanopore Ligation Sequencing Kit, SQK-LSK114	DNA	dark-treated leaves	SUN_BB_ONT_01	SAMN34277781	SRR24255785	2002176
PerkinElmer NEXTFLEX Rapid XP DNA-Seq Kit	DNA	dark-treated leaves	SAT_AK_01	SAMN34299688	SRR24258136	52962598
PerkinElmer NEXTFLEX Rapid XP DNA-Seq Kit	DNA	dark-treated leaves	SAT_AL_01	SAMN34299688	SRR24258135	53692118
PerkinElmer NEXTFLEX Rapid XP DNA-Seq Kit	DNA	dark-treated leaves	SAT_AM_01	SAMN34299688	SRR24258134	81246460
PerkinElmer NEXTFLEX Rapid XP DNA-Seq Kit	DNA	dark-treated leaves	SAT_AN_01	SAMN34299688	SRR24258133	49521576
PerkinElmer NEXTFLEX Rapid XP DNA-Seq Kit	DNA	dark-treated leaves	SAT_AO_01	SAMN34299688	SRR24258132	46299767
KAPA mRNA HyperPrep Kit	RNA	cold treatment mature leaves	CS_cold_1	SAMN34293045	SRR24309497	40333006
KAPA mRNA HyperPrep Kit	RNA	cold treatment mature leaves	CS_cold_2	SAMN34293045	SRR24309496	36416525
KAPA mRNA HyperPrep Kit	RNA	mature leaves	CS_control_1	SAMN34293046	SRR24309495	41726411
KAPA mRNA HyperPrep Kit	RNA	mature leaves	CS_control_2	SAMN34293046	SRR24309494	53099713
Oxford Nanopore PCR-cDNA Sequencing Kit, SQK-PCB109	RNA	mature stems, three replicates	SUN_AD_01_ONT	SAMN34293039	SRR24309472	9120836
Oxford Nanopore PCR-cDNA Sequencing Kit, SQK-PCB109	RNA	mature leaves, three replicates	SUN_AE_01_ONT	SAMN34293040	SRR24309471	7590351
Oxford Nanopore PCR-cDNA Sequencing Kit, SQK-PCB109	RNA	roots	SUN_AF_01_ONT	SAMN34293041	SRR24309470	7842985
Oxford Nanopore PCR-cDNA Sequencing Kit, SQK-PCB109	RNA	open flowers	SUN_AH_01_ONT	SAMN34293042	SRR24309469	8710645
Oxford Nanopore PCR-cDNA Sequencing Kit, SQK-PCB109	RNA	immature bottom seeds; four lowest seed pods per plant	SUN_AG_01_ONT	SAMN34293043	SRR24309468	1403628
Oxford Nanopore PCR-cDNA Sequencing Kit, SQK-PCB109	RNA	immature middle seeds; 5-8th lowest seed pods per plant	SUN_AI_01_ONT	SAMN34293044	SRR24309467	4146939
Oxford Nanopore PCR-cDNA Sequencing Kit, SQK-PCB109	RNA	cold treatment mature leaves	SUN_AK_01_ONT	SAMN34293045	SRR24309466	7892621
Oxford Nanopore PCR-cDNA Sequencing Kit, SQK-PCB109	RNA	mature leaves	SUN_AL_01_ONT	SAMN34293046	SRR24309465	5106987

## Sheet: TableS2
Supplementary Table 2. Oxford Nanopore Technologies whole genome shotgun sequence reads used in the Sunseson assembly.
Library Name	All Pass Reads				Pass Reads >= 15 kb
	Total Reads	Total bp	N50 (bp)		Total Reads	Total bp	N50 (bp)	Coverage*
SUN_AA	788695	7229413697	22388		152605	4636145255	33201	5.90592
SUN_AB	319084	2772159087	23365		57949	1808300466	34208	2.30357
SUN_AC	876793	9137117682	26232		204196	6477060199	35011	8.25103
SUN_BA	1608234	12292303494	22212		258516	7855494517	33091	10.007
SUN_BB	2002176	17688000334	25682		371144	12079787507	36136	15.3883
*Coverage based on a genome size of 785 Mb

## Sheet: TableS3
Supplementary Table 3. Metrics for the Camelina sativa Sunseson genome assembly. Filtered assembly is after two rounds of Medaka, two rounds of Pilon, and 50 kb contig length filter. The final assembly is after two rounds of Ragtag scaffolding.
	Initial Assembly	Filtered Assembly	Final Assembly
Total assembly size (bp)	647473868	644482469	644491969
Contig/Scaffold N50 size (bp)	12024690	12031512	32184682
Total contig number	551	157	62

## Sheet: TableS4
Supplementary Table 4. Pseudomolecule lengths and gap content for the Suneson assembly.
Pseudomolecules	Total Pseudomolecule Length (bp)	Total Sequence Length (bp)	Total Gap Length (bp)	Gaps
chr01_SUN	24160102	24159902	200	2
chr02_SUN	32862726	32861726	1000	10
chr03_SUN	30667456	30666956	500	5
chr04_SUN	33213791	33213491	300	3
chr05_SUN	35848286	35847386	900	9
chr06_SUN	26321953	26321853	100	1
chr07_SUN	35103469	35103069	400	4
chr08_SUN	27871620	27871420	200	2
chr09_SUN	40490823	40489223	1600	16
chr10_SUN	25914905	25914705	200	2
chr11_SUN	59049135	59048835	300	3
chr12_SUN	24099973	24099273	700	7
chr13_SUN	26967429	26966929	500	5
chr14_SUN	33852533	33852233	300	3
chr15_SUN	32184682	32184382	300	3
chr16_SUN	30327613	30327013	600	6
chr17_SUN	34587566	34587366	200	2
chr18_SUN	21937861	21937661	200	2
chr19_SUN	27034361	27034061	300	3
chr20_SUN	31109577	31108977	600	6
Total Pseudomolecules	633605861	633596461	9400	94
Unanchored Scaffolds	10886108	10886008	100	1
Total Assembly	644491969	644482469	9500	95

## Sheet: TableS5
Supplementary Table 5. Benchmarking universal single copy orthologs (BUSCO) results on Suneson genome assembly and annotation.
Class of BUSCO*	Genome Assembly		Genome Annotation
			Working Gene Models	High Confidence Gene Models	Representative High Confidence Models
Complete BUSCOs	1,606 (99.5%)		1,594 (98.8%)	1,588 (98.4%)	1,588 (98.4%)
Complete and single-copy BUSCOs (S)	25 (1.5%)		74 (4.6%)	74 (4.6%)	91 (5.6%)
Complete and duplicated BUSCOs (D)	1,581 (98.0%)		1,520 (94.2%)	1,514 (93.8%)	1,497 (92.8%)
Fragmented BUSCOs (F)	3 (0.2%)		9 (0.6%)	9 (0.6%)	9 (0.6%)
Missing BUSCOs (M)	5 (0.3%)		11 (0.6%)	17 (1.0%)	17 (1.0%)
Total BUSCO groups searched	1614		1614	1614	1614
*BUSCO v5.4.3 with embryophyta_odb10

## Sheet: TableS6
Supplementary Table 6. Repetitive sequence content in the Camelina sativa cv. Sunseson assembly.
Type of Repetitive Sequence	Number of Elements	Length Occupied	Percentage of Sequence
Retroelements	94174	161136174	0.25
DNA transposons	32238	18355638	0.0285
Rolling Circles	9188	4682947	0.0073
Unclassified interspersed repeats	311277	100628343	0.1561
Small RNA	3094	1455849	0.0023
Satellites	0	0	0
Simple repeats	0	0	0
Low complexity	0	0	0
			0.4442

## Sheet: TableS7
Supplementary Table 7. Transcriptome libraries used for gene annotation of the Suneson genome.
Type	Library ID	Sample	No. Read Pairs	No. Read Pairs After Cleaning
RNA-seq	SRR15914679	seed, 5 days post-anthesis	36628345	35751460
RNA-seq	SRR15914685	seed, 8 days post-anthesis	32265086	31441863
RNA-seq	SRR15914691	seed, 11 days post-anthesis	34400564	33866302
RNA-seq	CAS_AB (CS_control_1, CS_control_2)	mature leaf	94826124	94826124
RNA-seq	CAS_AA (CS_cold_1, CS_cold_2)	mature leaf, cold treatment	76749531	76749531
ONT FL-cDNA	SUN_AD_01_ONT	mature stem, three replicates	9120836
ONT FL-cDNA	SUN_AE_01_ONT	mature leaf, three replicates	7590351
ONT FL-cDNA	SUN_AF_01_ONT	root	7842985
ONT FL-cDNA	SUN_AH_01_ONT	open flower	8710645
ONT FL-cDNA	SUN_AG_01_ONT	immature bottom seed	1403628
ONT FL-cDNA	SUN_AI_01_ONT	immature middle seed	4146939
ONT FL-cDNA	SUN_AK_01_ONT	cold treatment mature leaf	7892621
ONT FL-cDNA	SUN_AL_01_ONT	mature leaf	5106987

## Sheet: TableS8
Supplementary Table 8. Camelina sativa cv. Suneson gene annotation summary.
Feature	Working Models	High Confidence Models	Representative High Confidence Models		DH55 v2 Annotation
Number of Genes (Loci)	103435	91877	91877		89418
Number of Gene Models	145971	133355	91877		94495
Maximum Transcript Length (bp)	16209	15267	15267		20529
Maximum CDS Length (bp)	16209	15267	15267		20319
Average Transcript Length (bp)	1513.84	1592.24	1426.65		1509.6
Average CDS Length (bp)	1119.88	1165.38	1144.61		1223.8
Average Exon Length (bp)	277.23	277.6	265.15		264
Average Intron Length (bp)	194.05	190.64	190.44		207.4
Average No. Exons per Model	5.7	5.7	5.4		5.7
Single Exon Transcripts	39420	31520	30430		31784

## Sheet: TableS9
Supplementary Table 9. Syntelogs between Arabidopsis thaliana and Camelina sativa cv Suneson
Arabidopsis thaliana Gene	Camelina sativa syntelogs
AT1G01010.1	Camsa.SUN.03G001360.1	Camsa.SUN.14G001220.2	Camsa.SUN.17G001310.1
AT1G01020.1	Camsa.SUN.03G001340.1	Camsa.SUN.14G001200.1	Camsa.SUN.17G001280.1
AT1G01030.1	Camsa.SUN.03G001330.1	Camsa.SUN.14G001190.1	Camsa.SUN.17G001270.1
AT1G01040.2	Camsa.SUN.14G001170.1	Camsa.SUN.17G001260.1
AT1G01060.7	Camsa.SUN.03G001310.1	Camsa.SUN.17G001250.1
AT1G01080.2	Camsa.SUN.03G001300.1	Camsa.SUN.14G001150.1	Camsa.SUN.17G001240.1
AT1G01090.1	Camsa.SUN.14G001140.1	Camsa.SUN.17G001230.1
AT1G01100.2	Camsa.SUN.03G001280.1	Camsa.SUN.17G001220.2
AT1G01110.2	Camsa.SUN.03G001270.1	Camsa.SUN.14G001100.1	Camsa.SUN.17G001210.1
AT1G01120.1	Camsa.SUN.17G001200.1
AT1G01140.3	Camsa.SUN.17G001190.1
AT1G01150.1	Camsa.SUN.03G001240.2	Camsa.SUN.14G001070.1	Camsa.SUN.17G001180.3
AT1G01160.2	Camsa.SUN.03G001230.4	Camsa.SUN.14G001060.3	Camsa.SUN.17G001170.4
AT1G01170.1	Camsa.SUN.03G001220.2
AT1G01180.1	Camsa.SUN.03G001210.1	Camsa.SUN.14G001040.1	Camsa.SUN.17G001150.1
AT1G01190.2	Camsa.SUN.17G001140.1
AT1G01200.1	Camsa.SUN.03G001190.1
AT1G01210.3	Camsa.SUN.03G001180.1
AT1G01220.1	Camsa.SUN.03G001170.1	Camsa.SUN.14G000990.1
AT1G01225.1	Camsa.SUN.03G001160.1
AT1G01230.1	Camsa.SUN.03G001150.1	Camsa.SUN.14G000970.1
AT1G01240.3	Camsa.SUN.03G001110.2	Camsa.SUN.14G000940.2	Camsa.SUN.17G001090.2
AT1G01250.1	Camsa.SUN.03G001100.1	Camsa.SUN.14G000930.1	Camsa.SUN.17G001080.1
AT1G01260.1	Camsa.SUN.03G001090.2	Camsa.SUN.14G000920.1
AT1G01280.1	Camsa.SUN.14G000910.1
AT1G01290.1	Camsa.SUN.03G001070.1	Camsa.SUN.14G000900.2	Camsa.SUN.17G001050.2
AT1G01300.1	Camsa.SUN.17G001040.1
AT1G01305.1	Camsa.SUN.17G001030.1
AT1G01310.1	Camsa.SUN.03G001040.1	Camsa.SUN.14G000870.1	Camsa.SUN.17G001020.1
AT1G01320.1	Camsa.SUN.03G001030.1	Camsa.SUN.14G000860.1
AT1G01340.2	Camsa.SUN.14G000850.1	Camsa.SUN.17G001000.1
AT1G01350.1	Camsa.SUN.03G001010.2
AT1G01355.1	Camsa.SUN.03G000350.1	Camsa.SUN.14G000510.1
AT1G01360.1	Camsa.SUN.03G001000.1	Camsa.SUN.14G000830.4	Camsa.SUN.17G000980.1
AT1G01370.2	Camsa.SUN.03G000990.5	Camsa.SUN.14G000820.2	Camsa.SUN.17G000960.1
AT1G01380.1	Camsa.SUN.03G000960.2	Camsa.SUN.14G000810.1	Camsa.SUN.17G000950.1
AT1G01420.2	AT1G01390.2	Camsa.SUN.03G000950.1	Camsa.SUN.14G000800.1	Camsa.SUN.17G000940.1
AT1G01430.1	Camsa.SUN.03G000930.1	Camsa.SUN.14G000790.1	Camsa.SUN.17G000910.1
AT1G01440.1	Camsa.SUN.03G000920.4	Camsa.SUN.14G000780.1	Camsa.SUN.17G000900.1
AT1G01450.1	Camsa.SUN.03G000910.1	Camsa.SUN.14G000770.1	Camsa.SUN.17G000870.1	Camsa.SUN.03G000900.1
AT1G01453.2	Camsa.SUN.03G000880.1	Camsa.SUN.14G000750.1	Camsa.SUN.17G000860.1
AT1G01460.1	Camsa.SUN.03G000870.1	Camsa.SUN.14G000740.1	Camsa.SUN.17G000850.1
AT1G01470.1	Camsa.SUN.14G000710.1	Camsa.SUN.17G000840.1
AT1G01480.1	Camsa.SUN.17G000830.1
AT1G01490.4	Camsa.SUN.03G000830.2	Camsa.SUN.14G000690.4	Camsa.SUN.17G000820.2
AT1G01500.1	Camsa.SUN.03G000820.1	Camsa.SUN.14G000680.1
AT1G01510.1	Camsa.SUN.03G000810.1
AT1G01520.3	Camsa.SUN.03G000800.1	Camsa.SUN.14G000660.1	Camsa.SUN.17G000790.1
AT1G01530.1	Camsa.SUN.03G000790.1	Camsa.SUN.17G000780.1
AT1G01540.2	Camsa.SUN.14G000650.1	Camsa.SUN.17G000770.1
AT1G01550.2	Camsa.SUN.03G000770.1	Camsa.SUN.17G000760.1
AT1G01560.2	Camsa.SUN.17G000750.1
AT1G01570.2	Camsa.SUN.03G000750.1	Camsa.SUN.14G000630.1	Camsa.SUN.17G000740.1
AT1G01580.2	Camsa.SUN.03G000730.1	Camsa.SUN.14G000610.1	Camsa.SUN.17G000720.1
AT1G01590.1	Camsa.SUN.03G000710.1	Camsa.SUN.14G000600.1	Camsa.SUN.17G000700.1
AT1G01610.1	Camsa.SUN.17G000680.1
AT1G01620.1	Camsa.SUN.14G000560.1
AT1G01630.1	Camsa.SUN.03G000670.1
AT1G01640.1	Camsa.SUN.17G000650.1
AT1G01650.1	Camsa.SUN.17G000640.1
AT1G01660.2	Camsa.SUN.17G000630.1
AT1G01670.1	Camsa.SUN.03G000640.2	Camsa.SUN.14G001280.1	Camsa.SUN.17G000620.1	Camsa.SUN.14G000520.1
AT1G01680.1	Camsa.SUN.03G000630.1	Camsa.SUN.14G000500.1	Camsa.SUN.17G000600.1	Camsa.SUN.14G000470.1
AT1G01690.1	Camsa.SUN.03G000620.2	Camsa.SUN.14G000490.1	Camsa.SUN.17G000580.2
AT1G01695.1	Camsa.SUN.14G000450.1
AT1G01710.1	Camsa.SUN.14G000410.1
AT1G01720.1	Camsa.SUN.03G000580.1	Camsa.SUN.14G000400.1	Camsa.SUN.17G000530.1
AT1G01730.1	Camsa.SUN.03G000570.1	Camsa.SUN.14G000390.1	Camsa.SUN.17G000520.1
AT1G01740.2	Camsa.SUN.14G000380.1
AT1G01750.2	Camsa.SUN.03G000550.1
AT1G01760.3	Camsa.SUN.03G000540.1	Camsa.SUN.14G000370.1	Camsa.SUN.17G000500.1
AT1G01770.1	Camsa.SUN.03G000530.1	Camsa.SUN.14G000350.1	Camsa.SUN.17G000490.1
AT1G01790.1	Camsa.SUN.03G000520.2	Camsa.SUN.14G000340.1	Camsa.SUN.17G000480.1
AT1G01800.1	Camsa.SUN.03G000510.1	Camsa.SUN.14G000330.1	Camsa.SUN.17G000470.1
AT1G01810.1	Camsa.SUN.03G000500.1	Camsa.SUN.14G000320.1	Camsa.SUN.17G000460.1
AT1G01820.1	Camsa.SUN.14G000310.1
AT1G01830.2	Camsa.SUN.03G000490.1	Camsa.SUN.14G000300.1	Camsa.SUN.17G000450.1
AT1G01840.1	Camsa.SUN.03G000480.1	Camsa.SUN.14G000280.1	Camsa.SUN.17G000430.1
AT1G01860.4	Camsa.SUN.03G000470.1	Camsa.SUN.14G000270.1	Camsa.SUN.17G000420.1
AT1G01880.3	Camsa.SUN.03G000460.1	Camsa.SUN.14G000260.1	Camsa.SUN.17G000410.1
AT1G01900.1	Camsa.SUN.03G000450.1	Camsa.SUN.14G000250.1	Camsa.SUN.17G000400.1
AT1G01910.2	Camsa.SUN.03G000440.2
AT1G01920.1	Camsa.SUN.03G000420.1	Camsa.SUN.14G000200.1	Camsa.SUN.17G000370.2
AT1G01930.1	Camsa.SUN.03G000400.1	Camsa.SUN.14G000190.1	Camsa.SUN.17G000360.1
AT1G01940.1	Camsa.SUN.14G000180.1	Camsa.SUN.17G000350.1
AT1G01950.3	Camsa.SUN.17G000340.1
AT1G01960.1	Camsa.SUN.14G000160.3	Camsa.SUN.17G000330.2
AT1G01970.1	Camsa.SUN.03G000360.1	Camsa.SUN.14G000460.1	Camsa.SUN.17G000320.1
AT1G01980.1	Camsa.SUN.03G000340.1
AT1G01990.1	Camsa.SUN.03G000330.1	Camsa.SUN.14G000140.1	Camsa.SUN.17G000260.1
AT1G02010.4	Camsa.SUN.03G000320.1	Camsa.SUN.14G000130.1
AT1G02020.1	Camsa.SUN.03G000300.1	Camsa.SUN.14G000110.1	Camsa.SUN.17G000230.2	Camsa.SUN.03G000290.1	Camsa.SUN.14G000050.1
AT1G02040.1	Camsa.SUN.03G000280.1	Camsa.SUN.14G000100.1	Camsa.SUN.17G000220.1	Camsa.SUN.14G000040.1	Camsa.SUN.14G000080.1
AT1G02050.1	Camsa.SUN.17G000210.1
AT1G02060.1	Camsa.SUN.17G000200.1
AT1G02065.1	Camsa.SUN.03G000260.1	Camsa.SUN.14G000020.1	Camsa.SUN.17G000190.1
AT1G02070.1	Camsa.SUN.03G000240.2	Camsa.SUN.14G000010.1	Camsa.SUN.17G000180.1
AT1G02080.1	Camsa.SUN.17G000170.3
AT1G02090.1	Camsa.SUN.03G000210.1	Camsa.SUN.17G000150.1
AT1G02100.1	Camsa.SUN.03G000200.1
AT1G02110.1	Camsa.SUN.03G000190.1
AT1G02120.1	Camsa.SUN.03G000180.1	Camsa.SUN.17G000120.1
AT1G02130.1	Camsa.SUN.17G000110.1
AT1G02140.1	Camsa.SUN.03G000160.1	Camsa.SUN.17G000100.2
AT1G02145.3	Camsa.SUN.03G000150.2	Camsa.SUN.17G000090.1
AT1G02150.1	Camsa.SUN.03G000140.1	Camsa.SUN.17G000080.1
AT1G02160.2	Camsa.SUN.03G000130.1	Camsa.SUN.17G000070.1
AT1G02170.1	Camsa.SUN.17G000060.1
AT1G02180.1	Camsa.SUN.03G000110.1	Camsa.SUN.17G000050.1
AT1G02190.1	Camsa.SUN.17G000030.1
AT1G02205.3	Camsa.SUN.17G000020.1
AT1G02220.1	Camsa.SUN.03G001380.1	Camsa.SUN.14G001260.1	Camsa.SUN.17G001320.1
AT1G02250.1	AT1G02210.1	AT1G02230.1	Camsa.SUN.03G001410.2	Camsa.SUN.17G001350.1
AT1G02260.2	Camsa.SUN.03G001420.1	Camsa.SUN.14G001300.1	Camsa.SUN.17G001370.3	Camsa.SUN.17G001360.1
AT1G02270.1	Camsa.SUN.14G001320.1
AT1G02280.1	Camsa.SUN.17G001410.1
AT1G02290.1	Camsa.SUN.17G001420.1
AT1G02305.1	AT1G02300.1	Camsa.SUN.03G001470.1	Camsa.SUN.17G001430.1
AT1G02310.2	Camsa.SUN.03G001480.1	Camsa.SUN.14G001410.1
AT1G02330.1	Camsa.SUN.03G001500.1	Camsa.SUN.14G001430.1	Camsa.SUN.17G001460.1
AT1G02335.1	Camsa.SUN.17G001470.1
AT1G02340.1	Camsa.SUN.03G001520.1	Camsa.SUN.14G001450.2	Camsa.SUN.17G001480.3
AT1G02360.3	Camsa.SUN.03G001540.1	Camsa.SUN.14G001500.1	Camsa.SUN.17G001510.1
AT1G02370.1	Camsa.SUN.03G001550.1	Camsa.SUN.14G001510.1	Camsa.SUN.17G001520.1
AT1G02380.1	Camsa.SUN.14G001520.2
AT1G02390.1	Camsa.SUN.03G001560.1	Camsa.SUN.14G001530.1	Camsa.SUN.17G001530.1
AT1G02400.1	Camsa.SUN.17G001540.1
AT1G02405.1	Camsa.SUN.03G001630.1	Camsa.SUN.17G001550.1
AT1G02410.2	Camsa.SUN.14G001590.4	Camsa.SUN.17G001560.1
AT1G02420.1	Camsa.SUN.14G001600.1	Camsa.SUN.17G001570.1
AT1G02440.1	AT1G02430.1
AT1G02450.1	Camsa.SUN.03G001660.1	Camsa.SUN.14G001640.1	Camsa.SUN.17G001620.1
AT1G02460.1	Camsa.SUN.14G001650.1
AT1G02470.1	Camsa.SUN.14G001660.1	Camsa.SUN.17G001640.1
AT1G02475.1	Camsa.SUN.17G001650.1
AT1G02510.1	Camsa.SUN.03G001710.1	Camsa.SUN.14G001690.1	Camsa.SUN.17G001670.1
AT1G02530.1	AT1G02520.1	Camsa.SUN.17G001680.3
AT1G02540.1	Camsa.SUN.03G001740.2	Camsa.SUN.14G001720.2	Camsa.SUN.17G001700.1
AT1G02550.1	Camsa.SUN.03G001750.1	Camsa.SUN.14G001740.1
AT1G02560.1	Camsa.SUN.14G001750.1
AT1G02575.1	AT1G02570.1	Camsa.SUN.03G001770.1	Camsa.SUN.14G001760.1	Camsa.SUN.17G001720.1
AT1G02580.1	Camsa.SUN.03G001780.1	Camsa.SUN.14G001770.1	Camsa.SUN.17G001730.1
AT1G02610.1	Camsa.SUN.03G001820.4	Camsa.SUN.14G001820.1	Camsa.SUN.17G001770.1
AT1G02630.1	Camsa.SUN.14G001840.2
AT1G02640.1	Camsa.SUN.14G001850.1
AT1G02650.1	Camsa.SUN.17G001820.1
AT1G02660.1	Camsa.SUN.03G001870.1	Camsa.SUN.14G001860.1
AT1G02670.3	Camsa.SUN.03G001900.2	Camsa.SUN.14G001890.1	Camsa.SUN.17G001900.1
AT1G02680.1	Camsa.SUN.17G001910.1
AT1G02700.1	Camsa.SUN.14G001970.1
AT1G02705.1	Camsa.SUN.03G001980.1	Camsa.SUN.14G001980.1	Camsa.SUN.17G001980.1
AT1G02720.2	Camsa.SUN.03G001990.1	Camsa.SUN.14G001990.1	Camsa.SUN.17G001990.1
AT1G02730.1	Camsa.SUN.17G002000.1
AT1G02740.1	Camsa.SUN.03G002030.1	Camsa.SUN.17G002010.1
AT1G02750.1	Camsa.SUN.03G002040.1	Camsa.SUN.14G002020.1	Camsa.SUN.17G002020.1
AT1G02790.1	Camsa.SUN.17G002040.1
AT1G02810.1	Camsa.SUN.03G002080.1	Camsa.SUN.17G002070.1
AT1G02813.1	Camsa.SUN.03G002090.1	Camsa.SUN.14G002090.1	Camsa.SUN.17G002080.1
AT1G02816.1	Camsa.SUN.03G002100.2	Camsa.SUN.14G002100.1	Camsa.SUN.17G002090.1
AT1G02820.1	Camsa.SUN.03G002110.1	Camsa.SUN.14G002110.1	Camsa.SUN.17G002100.1
AT1G02830.1	Camsa.SUN.14G002120.1	Camsa.SUN.17G002110.1
AT1G02840.1	Camsa.SUN.17G002130.2
AT1G02850.4	Camsa.SUN.03G002140.1	Camsa.SUN.14G002150.1
AT1G02860.1	Camsa.SUN.03G002150.2	Camsa.SUN.14G002160.2	Camsa.SUN.17G002150.2
AT1G02870.1	Camsa.SUN.03G002160.1	Camsa.SUN.14G002170.1	Camsa.SUN.17G002160.1
AT1G02880.6	Camsa.SUN.17G002210.1
AT1G02890.1	Camsa.SUN.03G002200.1	Camsa.SUN.14G002200.1	Camsa.SUN.17G002230.1
AT1G02900.1	Camsa.SUN.03G002240.1	Camsa.SUN.14G002230.1	Camsa.SUN.17G002240.1
AT1G02910.1	Camsa.SUN.03G002250.1	Camsa.SUN.14G002240.1	Camsa.SUN.17G002250.1
AT1G02930.1	AT1G02920.1	Camsa.SUN.03G002260.2	Camsa.SUN.14G002250.1
AT1G02950.5	AT1G02940.2	Camsa.SUN.03G002280.1
AT1G02960.2	Camsa.SUN.03G002290.1	Camsa.SUN.14G002280.3	Camsa.SUN.17G002270.1
AT1G02970.1	Camsa.SUN.14G002290.1
AT1G02990.4	Camsa.SUN.03G002310.1	Camsa.SUN.14G002310.1	Camsa.SUN.17G002310.1
AT1G03000.1	Camsa.SUN.03G002320.1	Camsa.SUN.14G002320.1	Camsa.SUN.17G002320.1
AT1G03010.1	Camsa.SUN.14G002330.1
AT1G03020.1	Camsa.SUN.03G002340.1	Camsa.SUN.14G002350.2	Camsa.SUN.17G002340.1
AT1G03030.1	Camsa.SUN.03G002350.1	Camsa.SUN.17G002350.1
AT1G03040.3	Camsa.SUN.03G002360.1	Camsa.SUN.14G002370.1	Camsa.SUN.17G002360.3
AT1G03050.1	Camsa.SUN.14G002380.1
AT1G03055.1	Camsa.SUN.03G002380.1	Camsa.SUN.14G002390.1	Camsa.SUN.17G002390.1
AT1G03060.1	Camsa.SUN.17G002400.2
AT1G03070.3	Camsa.SUN.03G002410.1
AT1G03080.1	Camsa.SUN.03G002430.1	Camsa.SUN.14G002420.1	Camsa.SUN.17G002450.2	Camsa.SUN.03G002420.1
AT1G03090.2	Camsa.SUN.14G002430.2	Camsa.SUN.17G002460.2
AT1G03100.1	Camsa.SUN.17G002500.1
AT1G03110.1	Camsa.SUN.14G002490.1
AT1G03120.1	Camsa.SUN.03G002470.1	Camsa.SUN.14G002500.1	Camsa.SUN.17G002530.1
AT1G03130.1	Camsa.SUN.03G002480.1	Camsa.SUN.17G002540.1
AT1G03140.1	Camsa.SUN.03G002490.1	Camsa.SUN.14G002520.1	Camsa.SUN.17G002550.1
AT1G03150.1	Camsa.SUN.03G002540.1
AT1G03160.1	Camsa.SUN.14G002540.2
AT1G03170.1	Camsa.SUN.03G002560.1	Camsa.SUN.14G002550.2	Camsa.SUN.17G002580.1
AT1G03180.1	Camsa.SUN.03G002580.1	Camsa.SUN.14G002560.1	Camsa.SUN.17G002590.1
AT1G03190.2	Camsa.SUN.17G002600.1
AT1G03210.2	Camsa.SUN.03G002660.1	Camsa.SUN.14G002650.1	Camsa.SUN.17G002680.1	Camsa.SUN.17G002650.1	Camsa.SUN.17G002660.1
AT1G03230.1	AT1G03220.1	Camsa.SUN.03G003710.1	Camsa.SUN.17G003650.1	Camsa.SUN.17G002610.1
AT1G03250.2	Camsa.SUN.03G002670.1	Camsa.SUN.14G002660.1	Camsa.SUN.17G002690.1
AT1G03260.1	Camsa.SUN.17G002700.1
AT1G03270.1	Camsa.SUN.03G002690.1
AT1G03280.2	Camsa.SUN.03G002700.1	Camsa.SUN.17G002720.1
AT1G03290.2	Camsa.SUN.03G002710.1	Camsa.SUN.14G002690.2	Camsa.SUN.17G002730.1
AT1G03310.2	Camsa.SUN.03G002720.1
AT1G03330.1	Camsa.SUN.03G002730.1
AT1G03360.1	Camsa.SUN.17G002780.1
AT1G03370.1	Camsa.SUN.03G002760.1	Camsa.SUN.14G002740.1	Camsa.SUN.17G002790.1
AT1G03380.1	Camsa.SUN.14G002750.1
AT1G03390.1	Camsa.SUN.17G002810.1
AT1G03410.1	AT1G03400.2
AT1G03430.2	Camsa.SUN.03G002810.2	Camsa.SUN.14G002770.1	Camsa.SUN.17G002830.3
AT1G03440.1	Camsa.SUN.03G002820.1
AT1G03445.1	Camsa.SUN.03G002830.1	Camsa.SUN.14G002790.1	Camsa.SUN.17G002850.1
AT1G03457.2	Camsa.SUN.03G002840.2	Camsa.SUN.14G002800.1	Camsa.SUN.17G002860.1
AT1G03470.1	Camsa.SUN.03G002890.1	Camsa.SUN.14G002820.1	Camsa.SUN.17G002910.1	Camsa.SUN.17G002870.1
AT1G03475.1	Camsa.SUN.14G002840.1
AT1G03490.1	Camsa.SUN.03G003480.1	Camsa.SUN.14G003340.1	Camsa.SUN.17G003420.1	Camsa.SUN.03G002920.1	Camsa.SUN.14G002860.1	Camsa.SUN.17G002950.1
AT1G03510.1	Camsa.SUN.14G002870.2
AT1G03520.1	Camsa.SUN.03G002940.1
AT1G03530.1	Camsa.SUN.03G002950.1	Camsa.SUN.14G002880.1
AT1G03540.1	Camsa.SUN.03G002960.2	Camsa.SUN.14G002890.1	Camsa.SUN.17G002980.1
AT1G03550.1	Camsa.SUN.03G002970.1	Camsa.SUN.14G002900.1	Camsa.SUN.17G002990.1
AT1G03560.1	Camsa.SUN.03G003020.3	Camsa.SUN.14G002910.1	Camsa.SUN.17G003000.1
AT1G03590.1	Camsa.SUN.03G003030.1	Camsa.SUN.17G003010.1
AT1G03600.1	Camsa.SUN.03G003040.1	Camsa.SUN.14G002930.1	Camsa.SUN.17G003020.1
AT1G03610.1	Camsa.SUN.03G003050.1
AT1G03620.12	Camsa.SUN.14G002950.4
AT1G03630.1	Camsa.SUN.03G003070.2
AT1G03650.1	Camsa.SUN.03G003080.1	Camsa.SUN.14G002970.1	Camsa.SUN.17G003060.1
AT1G03660.1	Camsa.SUN.03G003090.1	Camsa.SUN.14G002980.1	Camsa.SUN.17G003070.1
AT1G03670.1	Camsa.SUN.17G003080.1
AT1G03680.1	Camsa.SUN.03G003100.1	Camsa.SUN.14G002990.1	Camsa.SUN.17G003090.2
AT1G03687.1	Camsa.SUN.03G003120.1	Camsa.SUN.14G003060.1	Camsa.SUN.17G003170.1	Camsa.SUN.14G003010.1	Camsa.SUN.17G003110.1
AT1G03700.1	Camsa.SUN.03G003130.1
AT1G03710.1	Camsa.SUN.03G003150.1	Camsa.SUN.14G003040.3	Camsa.SUN.17G003140.2
AT1G03720.1	Camsa.SUN.14G003050.1	Camsa.SUN.17G003150.1
AT1G03730.1	Camsa.SUN.03G003190.1	Camsa.SUN.14G003080.1
AT1G03740.1	Camsa.SUN.03G003200.1	Camsa.SUN.14G003090.2	Camsa.SUN.17G003210.1
AT1G03750.1	Camsa.SUN.14G003100.3
AT1G03760.1	Camsa.SUN.03G003220.2	Camsa.SUN.14G003110.1	Camsa.SUN.17G003230.1
AT1G03770.2	Camsa.SUN.03G003230.3	Camsa.SUN.14G003120.1	Camsa.SUN.17G003240.1
AT1G03780.3	Camsa.SUN.03G003240.1	Camsa.SUN.14G003130.1	Camsa.SUN.17G003250.1
AT1G03790.1	Camsa.SUN.03G003250.1	Camsa.SUN.14G003150.1	Camsa.SUN.17G003260.2
AT1G03800.1	Camsa.SUN.03G003260.1	Camsa.SUN.14G003160.1	Camsa.SUN.17G003270.1
AT1G03810.1	Camsa.SUN.03G003270.1	Camsa.SUN.14G003180.1	Camsa.SUN.17G003280.1
AT1G03820.1	Camsa.SUN.03G003280.1	Camsa.SUN.14G003190.1	Camsa.SUN.17G003290.1
AT1G03830.2	Camsa.SUN.03G003300.1	Camsa.SUN.14G003200.1	Camsa.SUN.17G003300.1	Camsa.SUN.03G003290.1
AT1G03840.1	Camsa.SUN.03G003310.1	Camsa.SUN.14G003210.1	Camsa.SUN.17G003310.1
AT1G03850.1	Camsa.SUN.03G003360.1	Camsa.SUN.14G003240.1	Camsa.SUN.17G003330.1
AT1G03870.1	Camsa.SUN.03G003380.1	Camsa.SUN.14G003260.1	Camsa.SUN.17G003350.1
AT1G03880.1	Camsa.SUN.03G003390.1
AT1G03890.1	Camsa.SUN.03G003400.1	Camsa.SUN.17G003370.1
AT1G03900.1	Camsa.SUN.14G003290.1
AT1G03910.2	Camsa.SUN.03G003420.1	Camsa.SUN.14G003300.1	Camsa.SUN.17G003390.1
AT1G03920.1	Camsa.SUN.17G003400.1
AT1G03930.1	Camsa.SUN.03G003430.2	Camsa.SUN.14G003320.1	Camsa.SUN.17G003410.2
AT1G03940.1	AT1G03495.1
AT1G03950.1	Camsa.SUN.03G003490.1	Camsa.SUN.14G003350.2	Camsa.SUN.17G003430.1
AT1G03960.1	Camsa.SUN.17G003440.1
AT1G03970.1	Camsa.SUN.14G003380.1	Camsa.SUN.17G003460.1
AT1G03980.2	Camsa.SUN.03G003510.1	Camsa.SUN.14G003370.1	Camsa.SUN.17G003450.1
AT1G03982.1	Camsa.SUN.03G003520.1	Camsa.SUN.14G003390.1	Camsa.SUN.17G003470.1
AT1G03990.1	Camsa.SUN.03G003530.1	Camsa.SUN.17G003490.1
AT1G04000.1	Camsa.SUN.03G003540.1	Camsa.SUN.14G003420.1	Camsa.SUN.17G003480.1
AT1G04010.1	Camsa.SUN.14G003430.1
AT1G04020.1	Camsa.SUN.03G003560.2	Camsa.SUN.14G003440.2	Camsa.SUN.17G003510.1
AT1G04030.1	Camsa.SUN.03G003570.3	Camsa.SUN.14G003460.2	Camsa.SUN.17G003520.1
AT1G04040.1	Camsa.SUN.14G003450.1
AT1G04050.1	Camsa.SUN.03G003590.1	Camsa.SUN.14G003470.1	Camsa.SUN.17G003540.1
AT1G04070.1	Camsa.SUN.14G003480.2
AT1G04080.3	Camsa.SUN.14G003490.1	Camsa.SUN.17G003550.2
AT1G04090.1	Camsa.SUN.03G003610.1
AT1G04100.1	Camsa.SUN.03G003620.1	Camsa.SUN.14G003510.1	Camsa.SUN.17G003570.6
AT1G04110.1	Camsa.SUN.14G003520.1
AT1G04120.1	Camsa.SUN.17G003590.1
AT1G04130.1	Camsa.SUN.03G003650.1	Camsa.SUN.14G003540.1
AT1G04140.2	Camsa.SUN.14G003550.1
AT1G04150.1	Camsa.SUN.03G003670.1	Camsa.SUN.14G003570.1	Camsa.SUN.17G003610.1
AT1G04160.1	Camsa.SUN.14G003580.1
AT1G04180.1	Camsa.SUN.14G003640.1
AT1G04190.1	Camsa.SUN.03G003730.1	Camsa.SUN.14G003650.1	Camsa.SUN.17G003690.1
AT1G04200.1	Camsa.SUN.03G003740.1	Camsa.SUN.14G003660.2
AT1G04210.1	Camsa.SUN.14G003670.2
AT1G04220.1	Camsa.SUN.17G003710.1
AT1G04230.1	Camsa.SUN.03G003770.1	Camsa.SUN.14G003720.2	Camsa.SUN.17G003790.1
AT1G04240.2	Camsa.SUN.03G003780.1	Camsa.SUN.14G003730.1	Camsa.SUN.17G003800.1
AT1G04250.1	Camsa.SUN.03G003790.1
AT1G04260.1	Camsa.SUN.03G003800.1
AT1G04270.1	Camsa.SUN.03G003810.1	Camsa.SUN.14G003760.1
AT1G04280.1	Camsa.SUN.03G003830.1	Camsa.SUN.14G003770.4	Camsa.SUN.17G003840.4
AT1G04290.1	Camsa.SUN.03G003840.1	Camsa.SUN.14G003780.1
AT1G04300.3	Camsa.SUN.03G003860.2	Camsa.SUN.14G003790.3	Camsa.SUN.17G003850.1
AT1G04310.1	Camsa.SUN.03G003870.2	Camsa.SUN.14G003800.1
AT1G04330.1	Camsa.SUN.03G003890.1
AT1G04340.1	Camsa.SUN.03G003900.1	Camsa.SUN.14G003820.1
AT1G04360.1	Camsa.SUN.03G003910.1	Camsa.SUN.14G003830.1	Camsa.SUN.17G003880.1
AT1G04370.1	Camsa.SUN.03G003940.1	Camsa.SUN.17G003890.1
AT1G04380.1	AT1G04350.1
AT1G04390.1	Camsa.SUN.14G003880.1	Camsa.SUN.17G003920.1
AT1G04400.1	Camsa.SUN.14G003920.4	Camsa.SUN.17G003990.2
AT1G04410.1	Camsa.SUN.17G004000.1
AT1G04420.1	Camsa.SUN.14G003960.2
AT1G04430.1	Camsa.SUN.14G003980.1
AT1G04440.1	Camsa.SUN.03G004070.1
AT1G04445.2	Camsa.SUN.03G004080.1	Camsa.SUN.14G004000.1	Camsa.SUN.17G004050.1
AT1G04450.1	Camsa.SUN.03G004090.1	Camsa.SUN.14G004010.1	Camsa.SUN.17G004060.1
AT1G04470.1	Camsa.SUN.14G004030.1	Camsa.SUN.17G004080.1
AT1G04480.1	Camsa.SUN.03G004120.1	Camsa.SUN.14G004050.1	Camsa.SUN.17G004090.1
AT1G04490.3	Camsa.SUN.03G004130.1	Camsa.SUN.14G004060.1	Camsa.SUN.17G004100.1
AT1G04500.1	Camsa.SUN.14G004070.2
AT1G04510.1	Camsa.SUN.03G004150.1
AT1G04520.1	Camsa.SUN.03G004160.1
AT1G04530.1	Camsa.SUN.03G004170.1	Camsa.SUN.14G004100.1	Camsa.SUN.17G004140.1
AT1G04540.1	Camsa.SUN.03G004180.1	Camsa.SUN.14G004110.1	Camsa.SUN.17G004150.1
AT1G04550.2	Camsa.SUN.14G004120.1	Camsa.SUN.17G004160.1
AT1G04555.1	Camsa.SUN.03G004220.1	Camsa.SUN.14G004130.1	Camsa.SUN.17G004170.1
AT1G04560.1	Camsa.SUN.03G004230.1	Camsa.SUN.14G004140.1	Camsa.SUN.17G004180.1
AT1G04570.1	Camsa.SUN.03G004240.3	Camsa.SUN.14G004150.1	Camsa.SUN.17G004190.1
AT1G04580.1	Camsa.SUN.03G004250.1
AT1G04590.2	Camsa.SUN.03G004260.3	Camsa.SUN.14G004170.1	Camsa.SUN.17G004210.1
AT1G04600.1	Camsa.SUN.03G004270.1
AT1G04610.1	Camsa.SUN.03G004280.1	Camsa.SUN.14G004190.1
AT1G04620.1	Camsa.SUN.14G004200.1
AT1G04630.1	Camsa.SUN.03G004300.1	Camsa.SUN.17G004250.1
AT1G04640.2	Camsa.SUN.03G004310.1	Camsa.SUN.17G004260.1
AT1G04645.1	Camsa.SUN.14G004220.1
AT1G04650.1	Camsa.SUN.03G004330.1	Camsa.SUN.14G004230.1	Camsa.SUN.17G004270.1
AT1G04660.1	Camsa.SUN.03G004340.1	Camsa.SUN.14G004240.1	Camsa.SUN.17G004280.1
AT1G04670.1	Camsa.SUN.03G004350.1	Camsa.SUN.14G004250.1	Camsa.SUN.17G004290.1
AT1G04680.1	Camsa.SUN.17G004300.1
AT1G04690.1	Camsa.SUN.03G004370.1	Camsa.SUN.14G004270.1
AT1G04700.1	Camsa.SUN.03G004380.1	Camsa.SUN.14G004280.1	Camsa.SUN.17G004320.1
AT1G04710.1	Camsa.SUN.03G004400.1	Camsa.SUN.14G004300.1	Camsa.SUN.17G004340.1
AT1G04730.1	Camsa.SUN.17G004360.1
AT1G04760.2	AT1G04750.1	Camsa.SUN.03G004420.1	Camsa.SUN.14G004330.1	Camsa.SUN.17G004370.1	Camsa.SUN.14G004320.1
AT1G04770.1	Camsa.SUN.03G004440.1	Camsa.SUN.14G004340.1	Camsa.SUN.17G004390.1
AT1G04780.1	Camsa.SUN.14G004370.1
AT1G04790.1	Camsa.SUN.03G004480.1	Camsa.SUN.14G004380.1	Camsa.SUN.17G004430.6
AT1G04800.1	Camsa.SUN.03G004490.1	Camsa.SUN.14G004390.1	Camsa.SUN.17G004440.1
AT1G04810.1	Camsa.SUN.14G004400.1
AT1G04830.2	Camsa.SUN.14G004440.1	Camsa.SUN.17G004460.1
AT1G04840.1	Camsa.SUN.03G004530.1	Camsa.SUN.14G004450.1	Camsa.SUN.17G004470.1
AT1G04850.1	Camsa.SUN.03G004540.2
AT1G04860.1	Camsa.SUN.03G004550.2	Camsa.SUN.14G004490.1	Camsa.SUN.17G004490.1
AT1G04870.2	Camsa.SUN.17G004500.1
AT1G04880.1	Camsa.SUN.03G004560.1	Camsa.SUN.14G004500.1	Camsa.SUN.17G004510.1
AT1G04890.1	Camsa.SUN.03G004570.1	Camsa.SUN.14G004510.1	Camsa.SUN.17G004520.1
AT1G04900.1	Camsa.SUN.17G004530.2
AT1G04910.1	Camsa.SUN.17G004540.1
AT1G04920.1	Camsa.SUN.14G004540.1
AT1G04930.2	Camsa.SUN.03G004620.1	Camsa.SUN.14G004550.3	Camsa.SUN.17G004560.1
AT1G04945.3	Camsa.SUN.03G004640.1	Camsa.SUN.14G004570.1	Camsa.SUN.17G004580.1
AT1G04940.1	Camsa.SUN.03G004630.1
AT1G04950.3	Camsa.SUN.03G004650.1	Camsa.SUN.14G004580.1	Camsa.SUN.17G004590.1
AT1G04960.2	Camsa.SUN.14G004590.1	Camsa.SUN.17G004600.1
AT1G04970.1	Camsa.SUN.03G004660.2	Camsa.SUN.14G004600.3	Camsa.SUN.17G004610.2
AT1G04980.1	Camsa.SUN.17G004620.1
AT1G04985.1	Camsa.SUN.03G004680.1
AT1G04990.1	Camsa.SUN.03G004690.2	Camsa.SUN.14G004630.1	Camsa.SUN.17G004640.1
AT1G05000.2	Camsa.SUN.03G004700.1	Camsa.SUN.14G004650.2	Camsa.SUN.17G004650.1
AT1G05010.1	Camsa.SUN.17G004660.1
AT1G05020.1	Camsa.SUN.03G004720.1	Camsa.SUN.14G004670.1	Camsa.SUN.17G004670.1
AT1G05040.1	Camsa.SUN.03G004730.1	Camsa.SUN.14G004690.1	Camsa.SUN.17G004700.1
AT1G05055.1	Camsa.SUN.17G004710.1
AT1G05060.1	Camsa.SUN.03G004770.1
AT1G05065.1	Camsa.SUN.14G004740.1	Camsa.SUN.17G004770.1
AT1G05070.1	Camsa.SUN.03G004780.1	Camsa.SUN.17G004780.1
AT1G05080.1	Camsa.SUN.03G004790.1	Camsa.SUN.14G004750.1	Camsa.SUN.17G004790.1
AT1G05090.1	AT1G05087.1
AT1G05100.1	Camsa.SUN.03G004810.1	Camsa.SUN.14G004780.1	Camsa.SUN.17G004820.1
AT1G05120.2	Camsa.SUN.03G004820.1	Camsa.SUN.14G004790.1	Camsa.SUN.17G004830.1
AT1G05140.1	Camsa.SUN.03G004830.1	Camsa.SUN.14G004810.1	Camsa.SUN.17G004840.1
AT1G05150.1	Camsa.SUN.14G004820.1
AT1G05160.1	Camsa.SUN.14G004830.1
AT1G05170.2	Camsa.SUN.03G004870.1
AT1G05180.1	Camsa.SUN.03G004880.1	Camsa.SUN.14G004850.1	Camsa.SUN.17G004890.1
AT1G05190.1	Camsa.SUN.03G004900.1	Camsa.SUN.14G004860.1
AT1G05200.1	Camsa.SUN.14G004870.1
AT1G05205.1	Camsa.SUN.14G004880.1	Camsa.SUN.17G004920.1
AT1G05220.1	AT1G05210.1	Camsa.SUN.03G004930.1
AT1G05230.5	Camsa.SUN.03G004940.1
AT1G05250.1	AT1G05240.1	Camsa.SUN.03G004960.1	Camsa.SUN.14G004920.1	Camsa.SUN.17G004960.1	Camsa.SUN.03G004950.1	Camsa.SUN.14G004910.1	Camsa.SUN.17G004950.1
AT1G05260.1	Camsa.SUN.14G004930.1
AT1G05270.1	Camsa.SUN.03G004980.1	Camsa.SUN.14G004940.1	Camsa.SUN.17G004980.1
AT1G05280.1	Camsa.SUN.03G004990.1	Camsa.SUN.14G004950.1	Camsa.SUN.17G004990.2
AT1G05290.1	Camsa.SUN.03G005000.1	Camsa.SUN.14G004960.1	Camsa.SUN.17G005000.1
AT1G05291.1	Camsa.SUN.03G005010.1	Camsa.SUN.14G004970.1	Camsa.SUN.17G005010.1
AT1G05300.1	Camsa.SUN.03G005030.2	Camsa.SUN.14G004990.1	Camsa.SUN.17G005030.2
AT1G05310.1	Camsa.SUN.14G005020.1
AT1G05320.9	Camsa.SUN.03G005050.1	Camsa.SUN.14G005030.1	Camsa.SUN.17G005070.1
AT1G05330.1	Camsa.SUN.03G005060.1	Camsa.SUN.14G005040.1	Camsa.SUN.17G005080.1
AT1G05340.1	Camsa.SUN.03G005070.1	Camsa.SUN.14G005050.1	Camsa.SUN.17G005090.1
AT1G05350.1	Camsa.SUN.14G005060.1
AT1G05360.1	Camsa.SUN.17G005110.1
AT1G05370.1	Camsa.SUN.14G005080.1
AT1G05380.3	Camsa.SUN.03G005110.3	Camsa.SUN.14G005350.1	Camsa.SUN.17G005160.1	Camsa.SUN.14G005090.2
AT1G05385.1	Camsa.SUN.03G005120.1	Camsa.SUN.14G005100.1	Camsa.SUN.17G005170.1
AT1G05400.1	Camsa.SUN.03G005360.1	Camsa.SUN.14G005410.1
AT1G05410.1	Camsa.SUN.03G005140.6	Camsa.SUN.14G005120.1	Camsa.SUN.17G005190.1
AT1G05420.2	Camsa.SUN.03G005130.1	Camsa.SUN.14G005110.1	Camsa.SUN.17G005180.1
AT1G05430.1	Camsa.SUN.03G005150.1	Camsa.SUN.14G005360.1	Camsa.SUN.17G005210.2	Camsa.SUN.14G005140.1
AT1G05440.1	Camsa.SUN.03G005160.1	Camsa.SUN.14G005150.2	Camsa.SUN.17G005230.1
AT1G05450.2	Camsa.SUN.03G005170.1	Camsa.SUN.14G005160.1	Camsa.SUN.17G005240.1
AT1G05460.1	Camsa.SUN.17G005250.1
AT1G05470.2	Camsa.SUN.17G005260.1
AT1G05490.1	Camsa.SUN.03G005210.1	Camsa.SUN.14G005210.1
AT1G05500.1	Camsa.SUN.03G005230.1
AT1G05510.1	Camsa.SUN.14G005230.1	Camsa.SUN.17G005280.1
AT1G05520.1	Camsa.SUN.03G005250.1
AT1G05550.3	AT1G05540.1
AT1G05560.2	AT1G05530.1	Camsa.SUN.03G005270.1	Camsa.SUN.14G005270.1	Camsa.SUN.17G005340.1	Camsa.SUN.17G005310.1
AT1G05570.1	Camsa.SUN.03G005280.1	Camsa.SUN.14G005280.1
AT1G05575.1	Camsa.SUN.03G005290.1	Camsa.SUN.14G005290.1	Camsa.SUN.17G005360.1
AT1G05577.1	Camsa.SUN.03G005300.2	Camsa.SUN.14G005300.1
AT1G05580.1	Camsa.SUN.03G005310.1	Camsa.SUN.14G005310.1
AT1G05590.2	Camsa.SUN.14G005320.1	Camsa.SUN.17G005380.1
AT1G05600.1	Camsa.SUN.14G005330.1
AT1G05610.2	Camsa.SUN.03G005330.1	Camsa.SUN.14G005380.1	Camsa.SUN.17G005400.1
AT1G05620.1	Camsa.SUN.03G005350.1	Camsa.SUN.17G005420.2
AT1G05630.1	Camsa.SUN.03G005380.2
AT1G05640.1	Camsa.SUN.17G005440.1
AT1G05660.1	AT1G05650.1	Camsa.SUN.03G005410.1	Camsa.SUN.14G005450.1	Camsa.SUN.17G005460.1	Camsa.SUN.17G005450.1
AT1G05670.3	Camsa.SUN.14G005470.1
AT1G05680.1	AT1G05675.1	Camsa.SUN.17G005500.1
AT1G05690.1	Camsa.SUN.03G005500.1	Camsa.SUN.14G005500.2	Camsa.SUN.17G005510.3
AT1G05700.2	Camsa.SUN.03G005520.1	Camsa.SUN.14G005510.1	Camsa.SUN.17G005520.1
AT1G05710.10	Camsa.SUN.14G005520.3
AT1G05720.1	Camsa.SUN.14G005530.1	Camsa.SUN.17G005550.1
AT1G05730.1	Camsa.SUN.03G005540.1	Camsa.SUN.14G005540.1	Camsa.SUN.17G005560.1
AT1G05750.1	Camsa.SUN.03G005560.1	Camsa.SUN.14G005560.2	Camsa.SUN.17G005580.1
AT1G05770.1	AT1G05760.2	Camsa.SUN.03G005570.1	Camsa.SUN.14G005570.1	Camsa.SUN.17G005590.1
AT1G05785.6	Camsa.SUN.17G005600.2
AT1G05790.3	Camsa.SUN.03G005590.1
AT1G05800.1	Camsa.SUN.03G005600.1	Camsa.SUN.14G005610.2	Camsa.SUN.17G005620.1
AT1G05805.1	Camsa.SUN.03G005620.1	Camsa.SUN.17G005630.1
AT1G05810.2	Camsa.SUN.03G005630.1	Camsa.SUN.14G005630.1	Camsa.SUN.17G005640.1
AT1G05820.1	Camsa.SUN.03G005650.1	Camsa.SUN.14G005650.1	Camsa.SUN.17G005650.1
AT1G05830.3	Camsa.SUN.03G005660.1
AT1G05835.1	Camsa.SUN.03G005670.1	Camsa.SUN.14G005670.1	Camsa.SUN.17G005670.1
AT1G05840.1	Camsa.SUN.14G005680.2
AT1G05850.2	Camsa.SUN.14G005710.2
AT1G05860.2	Camsa.SUN.03G005730.3	Camsa.SUN.14G005720.2
AT1G05870.1	Camsa.SUN.03G005750.1	Camsa.SUN.14G005730.4	Camsa.SUN.17G005720.4
AT1G05880.2	Camsa.SUN.03G005760.1	Camsa.SUN.14G005740.1	Camsa.SUN.17G005730.1
AT1G05890.2	Camsa.SUN.03G005770.1	Camsa.SUN.14G005750.1	Camsa.SUN.17G005740.1
AT1G05894.1	Camsa.SUN.03G005780.1	Camsa.SUN.14G005760.1	Camsa.SUN.17G005750.1
AT1G05900.2	Camsa.SUN.03G005790.1	Camsa.SUN.14G005780.7	Camsa.SUN.17G005770.1	Camsa.SUN.17G005760.1
AT1G05920.1	Camsa.SUN.03G005810.1	Camsa.SUN.14G005800.2	Camsa.SUN.17G005790.1
AT1G05930.1	Camsa.SUN.14G005810.1	Camsa.SUN.17G005800.1
AT1G05950.1	Camsa.SUN.03G005830.2	Camsa.SUN.14G005840.1	Camsa.SUN.17G005820.1	Camsa.SUN.14G005830.1
AT1G05960.2	Camsa.SUN.14G005850.1	Camsa.SUN.17G005830.1
AT1G05970.2	Camsa.SUN.03G005850.3	Camsa.SUN.14G005860.3	Camsa.SUN.17G005840.1
AT1G06010.1	Camsa.SUN.03G005870.1	Camsa.SUN.03G005870.1	Camsa.SUN.14G005870.1	Camsa.SUN.17G005850.5	Camsa.SUN.03G005860.1
AT1G06030.1	AT1G06020.1	Camsa.SUN.03G005880.1	Camsa.SUN.14G005880.1	Camsa.SUN.17G005860.1
AT1G06040.1	Camsa.SUN.14G005930.1
AT1G06050.1	Camsa.SUN.03G005970.3	Camsa.SUN.14G005940.1	Camsa.SUN.17G005920.1
AT1G06060.1	Camsa.SUN.03G005980.1	Camsa.SUN.14G005950.2	Camsa.SUN.17G005930.3
AT1G06070.1	Camsa.SUN.14G005960.1
AT1G06080.1	Camsa.SUN.17G005950.1
AT1G06110.1	Camsa.SUN.03G006060.1	Camsa.SUN.14G006010.1	Camsa.SUN.17G006000.1	Camsa.SUN.03G006030.1	Camsa.SUN.17G005980.1
AT1G06130.1	Camsa.SUN.14G006020.1
AT1G06137.1	Camsa.SUN.03G006080.1
AT1G06140.1	Camsa.SUN.03G006090.1	Camsa.SUN.14G006050.1	Camsa.SUN.17G006030.1	Camsa.SUN.14G006040.1
AT1G06143.1	Camsa.SUN.03G006100.1	Camsa.SUN.17G006040.1
AT1G06150.2	Camsa.SUN.03G006110.1	Camsa.SUN.14G006070.1	Camsa.SUN.17G006050.1
AT1G06148.2	AT1G05035.1	AT1G05783.1
AT1G06160.1	Camsa.SUN.03G006240.1	Camsa.SUN.14G006080.1	Camsa.SUN.17G006060.1	Camsa.SUN.03G006120.1	Camsa.SUN.03G006180.1
AT1G06170.2	Camsa.SUN.03G006250.1	Camsa.SUN.14G006090.1	Camsa.SUN.17G006070.1	Camsa.SUN.03G006130.1	Camsa.SUN.03G006190.1
AT1G06180.1	Camsa.SUN.03G006300.1	Camsa.SUN.14G006150.2	Camsa.SUN.17G006080.1
AT1G06190.5	Camsa.SUN.03G006310.1	Camsa.SUN.14G006160.1	Camsa.SUN.17G006090.1
AT1G06200.2	Camsa.SUN.03G006330.1	Camsa.SUN.14G006170.1	Camsa.SUN.17G006100.1	Camsa.SUN.03G006320.1
AT1G06210.1	Camsa.SUN.03G006340.1	Camsa.SUN.14G006180.1	Camsa.SUN.17G006110.2
AT1G06225.1	Camsa.SUN.03G006350.1	Camsa.SUN.14G006190.1	Camsa.SUN.17G006120.1
AT1G06230.2	Camsa.SUN.03G006360.1	Camsa.SUN.14G006200.1	Camsa.SUN.17G006130.1
AT1G06240.1	Camsa.SUN.17G006140.1
AT1G06250.1	Camsa.SUN.14G006220.1
AT1G06270.1	Camsa.SUN.03G006400.1
AT1G06280.1	Camsa.SUN.03G006410.1	Camsa.SUN.14G006260.1	Camsa.SUN.17G006180.1
AT1G06310.1	AT1G06290.1	Camsa.SUN.03G006420.1
AT1G06320.1	Camsa.SUN.03G006470.1	Camsa.SUN.14G006300.1	Camsa.SUN.17G006240.1
AT1G06330.1	Camsa.SUN.14G006310.1
AT1G06340.1	Camsa.SUN.03G006480.1	Camsa.SUN.14G006320.1	Camsa.SUN.17G006260.1
AT1G06360.2	AT1G06090.1	AT1G06100.1	AT1G06120.1	AT1G06350.1	Camsa.SUN.03G006490.1	Camsa.SUN.14G005980.1	Camsa.SUN.17G005960.1
AT1G06380.1	Camsa.SUN.03G006500.1	Camsa.SUN.14G006380.1	Camsa.SUN.17G006280.1	Camsa.SUN.14G006350.1
AT1G06390.1	Camsa.SUN.03G006510.1
AT1G06400.1	Camsa.SUN.03G006520.1	Camsa.SUN.17G006300.1
AT1G06410.3	Camsa.SUN.03G006530.1
AT1G06420.1	Camsa.SUN.03G006540.1	Camsa.SUN.14G006420.1	Camsa.SUN.17G006320.1
AT1G06430.2	Camsa.SUN.03G006550.1
AT1G06440.1	Camsa.SUN.03G006560.1
AT1G06450.1	Camsa.SUN.03G006580.1	Camsa.SUN.14G006450.1	Camsa.SUN.17G006340.1
AT1G06460.1	Camsa.SUN.03G006570.1	Camsa.SUN.14G006460.1	Camsa.SUN.17G006350.1
AT1G06470.2	Camsa.SUN.03G006590.1
AT1G06475.1	Camsa.SUN.03G006600.1	Camsa.SUN.14G006480.1	Camsa.SUN.17G006370.1
AT1G06490.1	Camsa.SUN.14G006490.1
AT1G06500.3	Camsa.SUN.03G006620.3	Camsa.SUN.14G006500.1	Camsa.SUN.17G006390.1
AT1G06510.1	Camsa.SUN.03G006640.2	Camsa.SUN.14G006510.1	Camsa.SUN.17G006400.2
AT1G06520.1	Camsa.SUN.03G006650.2	Camsa.SUN.14G006520.1
AT1G06530.1	Camsa.SUN.03G006660.1	Camsa.SUN.14G006530.1	Camsa.SUN.17G006420.1
AT1G06540.1	Camsa.SUN.03G006670.1	Camsa.SUN.14G006540.1	Camsa.SUN.17G006430.1
AT1G06550.1	Camsa.SUN.03G006680.1	Camsa.SUN.14G006550.1	Camsa.SUN.17G006440.1
AT1G06560.1	Camsa.SUN.03G006700.1	Camsa.SUN.14G006570.1	Camsa.SUN.17G006640.1	Camsa.SUN.17G006470.1
AT1G06570.1	Camsa.SUN.03G006710.1
AT1G06590.1	Camsa.SUN.17G006530.1
AT1G06650.2	AT1G06620.1	AT1G06640.1	AT1G06645.1
AT1G06660.1	Camsa.SUN.03G006750.1	Camsa.SUN.14G006610.1	Camsa.SUN.17G006550.1
AT1G06670.1	Camsa.SUN.03G006760.1	Camsa.SUN.14G006620.1	Camsa.SUN.17G006560.1
AT1G06680.1	Camsa.SUN.03G006770.1	Camsa.SUN.14G006650.1	Camsa.SUN.17G006570.1
AT1G06690.1	Camsa.SUN.14G006660.1
AT1G06700.3	Camsa.SUN.14G006670.1	Camsa.SUN.17G006510.1
AT1G06710.2	Camsa.SUN.03G006810.1	Camsa.SUN.14G006730.1	Camsa.SUN.17G006660.1
AT1G06720.2	Camsa.SUN.03G006820.2	Camsa.SUN.14G006740.2	Camsa.SUN.17G006670.1	Camsa.SUN.03G006800.1	Camsa.SUN.14G006720.1	Camsa.SUN.17G006650.1
AT1G06730.1	Camsa.SUN.14G006750.1	Camsa.SUN.17G006680.1
AT1G06750.2	Camsa.SUN.14G006770.1
AT1G06760.1	Camsa.SUN.03G006860.1	Camsa.SUN.14G006780.1	Camsa.SUN.17G006710.1
AT1G06770.1	Camsa.SUN.03G006870.2	Camsa.SUN.14G006790.2	Camsa.SUN.17G006720.2
AT1G06780.2	Camsa.SUN.03G006880.1	Camsa.SUN.14G006800.1	Camsa.SUN.17G006730.1
AT1G06800.1	Camsa.SUN.03G006890.1	Camsa.SUN.17G006740.1
AT1G06810.1	Camsa.SUN.03G005360.1	Camsa.SUN.14G005410.1
AT1G06820.1	Camsa.SUN.17G006750.1
AT1G06830.1	Camsa.SUN.17G006760.1
AT1G06840.1	Camsa.SUN.17G006770.1
AT1G06850.1	Camsa.SUN.03G006930.1	Camsa.SUN.14G006850.1	Camsa.SUN.17G006790.1
AT1G06870.1	Camsa.SUN.03G006940.2	Camsa.SUN.14G006860.2	Camsa.SUN.17G006800.2
AT1G06890.1	Camsa.SUN.14G006870.5
AT1G06900.1	Camsa.SUN.03G006960.2
AT1G06910.1	Camsa.SUN.03G006970.1	Camsa.SUN.14G006890.1	Camsa.SUN.17G006830.1
AT1G06920.1	Camsa.SUN.03G006980.1	Camsa.SUN.14G006900.1	Camsa.SUN.17G006840.1
AT1G06923.1	Camsa.SUN.03G006990.1	Camsa.SUN.14G006910.1	Camsa.SUN.17G006850.1
AT1G06930.1	Camsa.SUN.03G007020.1	Camsa.SUN.14G006930.1	Camsa.SUN.17G006860.1
AT1G06950.1	Camsa.SUN.03G007030.1	Camsa.SUN.14G006940.1
AT1G06960.1	Camsa.SUN.03G007040.1	Camsa.SUN.14G006950.1	Camsa.SUN.17G006880.1
AT1G06970.1	Camsa.SUN.03G007050.1
AT1G06980.1	Camsa.SUN.03G007060.1	Camsa.SUN.14G006970.1	Camsa.SUN.17G006910.2
AT1G06990.1	Camsa.SUN.17G006920.1
AT1G07000.1	Camsa.SUN.03G007080.1
AT1G07010.3	Camsa.SUN.03G007100.2	Camsa.SUN.14G007030.1	Camsa.SUN.17G006950.1
AT1G07020.1	Camsa.SUN.03G007110.1	Camsa.SUN.14G007040.1	Camsa.SUN.17G006960.1
AT1G07030.1	AT1G07025.1	Camsa.SUN.14G007050.2
AT1G07040.1	Camsa.SUN.17G006980.1
AT1G07050.2	Camsa.SUN.03G007140.1	Camsa.SUN.14G007080.1	Camsa.SUN.17G006990.1
AT1G07060.2	Camsa.SUN.03G007150.1	Camsa.SUN.14G007090.1	Camsa.SUN.17G007000.1
AT1G07070.1	Camsa.SUN.03G007160.1	Camsa.SUN.14G007100.1
AT1G07080.1	Camsa.SUN.03G007170.1	Camsa.SUN.14G007110.1	Camsa.SUN.17G007020.1
AT1G07090.1	Camsa.SUN.03G007180.1
AT1G07110.1	Camsa.SUN.14G007130.2	Camsa.SUN.17G007040.1
AT1G07120.1	Camsa.SUN.17G007050.1
AT1G07130.1	Camsa.SUN.03G007210.1	Camsa.SUN.14G007150.1	Camsa.SUN.17G007060.1
AT1G07135.1	Camsa.SUN.03G007220.2	Camsa.SUN.14G007170.1	Camsa.SUN.17G007080.1
AT1G07140.1	Camsa.SUN.03G007230.2	Camsa.SUN.14G007180.1	Camsa.SUN.17G007090.1
AT1G07150.1	Camsa.SUN.03G007250.1	Camsa.SUN.14G007200.1	Camsa.SUN.17G007110.2
AT1G07170.3	Camsa.SUN.03G007270.1	Camsa.SUN.14G007220.1	Camsa.SUN.17G007130.1
AT1G07175.1	Camsa.SUN.03G007280.1	Camsa.SUN.14G007230.1	Camsa.SUN.17G007140.1
AT1G07180.1	Camsa.SUN.14G007240.1
AT1G07200.2	Camsa.SUN.03G007300.1	Camsa.SUN.14G007250.1	Camsa.SUN.17G007160.1
AT1G07210.1	Camsa.SUN.03G007310.1	Camsa.SUN.14G007260.1	Camsa.SUN.17G007180.2
AT1G07220.1	Camsa.SUN.17G007190.1
AT1G07230.1	Camsa.SUN.14G007280.1
AT1G07250.1	AT1G07240.1	Camsa.SUN.14G007290.1	Camsa.SUN.17G007210.1
AT1G07260.1	Camsa.SUN.03G007370.1	Camsa.SUN.14G007310.1	Camsa.SUN.17G007220.1
AT1G07270.1	Camsa.SUN.03G007380.1	Camsa.SUN.14G007320.1	Camsa.SUN.17G007230.1
AT1G07280.1	Camsa.SUN.03G007390.1	Camsa.SUN.14G007330.3	Camsa.SUN.17G007250.4
AT1G07290.1	Camsa.SUN.03G007400.1	Camsa.SUN.14G007340.1	Camsa.SUN.17G007260.1
AT1G07300.3	Camsa.SUN.03G007410.1	Camsa.SUN.14G007350.1	Camsa.SUN.17G007270.1
AT1G07310.1	Camsa.SUN.03G007420.1	Camsa.SUN.14G007360.1
AT1G07320.1	Camsa.SUN.03G007430.2
AT1G07330.2	Camsa.SUN.03G007440.1	Camsa.SUN.14G007380.1	Camsa.SUN.17G007300.1
AT1G07340.1	Camsa.SUN.03G007450.1	Camsa.SUN.14G007390.1
AT1G07360.1	Camsa.SUN.03G007460.1
AT1G07370.1	Camsa.SUN.03G007470.1	Camsa.SUN.14G007410.1	Camsa.SUN.17G007330.1
AT1G07380.2	Camsa.SUN.17G007340.1
AT1G07400.1	Camsa.SUN.03G007490.1	Camsa.SUN.14G007430.1	Camsa.SUN.17G007350.1
AT1G07410.1	Camsa.SUN.17G007360.1
AT1G07420.1	Camsa.SUN.14G007450.1
AT1G07430.1	Camsa.SUN.03G007520.1	Camsa.SUN.14G007460.1
AT1G07440.1	Camsa.SUN.03G007540.1	Camsa.SUN.14G007480.1	Camsa.SUN.17G007400.1
AT1G07460.2	Camsa.SUN.03G007550.1	Camsa.SUN.14G007490.1	Camsa.SUN.17G007410.1
AT1G07473.1	Camsa.SUN.03G007570.1	Camsa.SUN.14G007520.1	Camsa.SUN.17G007420.1
AT1G07480.3	AT1G07470.2	Camsa.SUN.17G007430.2
AT1G07510.1	Camsa.SUN.17G007450.3
AT1G07500.1	Camsa.SUN.03G007590.1	Camsa.SUN.14G007540.1	Camsa.SUN.17G007440.1
AT1G07520.3	Camsa.SUN.03G007610.1	Camsa.SUN.14G007560.1	Camsa.SUN.17G007460.1
AT1G07530.1	Camsa.SUN.03G007620.1	Camsa.SUN.14G007570.1	Camsa.SUN.17G007470.1
AT1G07540.1	Camsa.SUN.03G007630.1	Camsa.SUN.14G007580.1	Camsa.SUN.17G007480.1
AT1G07560.1	Camsa.SUN.03G007700.1
AT1G07570.3	Camsa.SUN.14G007620.1
AT1G07590.1	Camsa.SUN.03G007720.2
AT1G07615.1	Camsa.SUN.03G007730.1	Camsa.SUN.14G007640.1	Camsa.SUN.17G007560.1
AT1G07620.2	Camsa.SUN.03G007740.1	Camsa.SUN.14G007650.1	Camsa.SUN.17G007570.2
AT1G07630.1	Camsa.SUN.03G007750.1
AT1G07640.3	Camsa.SUN.03G007760.2	Camsa.SUN.14G007670.2	Camsa.SUN.17G007590.2
AT1G07650.2	Camsa.SUN.03G007770.1	Camsa.SUN.17G007600.1
AT1G07645.1	Camsa.SUN.03G007780.1
AT1G07680.1	Camsa.SUN.17G007650.1
AT1G07690.2	Camsa.SUN.03G007830.1	Camsa.SUN.14G007750.1
AT1G07700.3	Camsa.SUN.03G007840.1	Camsa.SUN.17G007690.3
AT1G07705.2	Camsa.SUN.03G007850.2
AT1G07710.1	Camsa.SUN.03G007860.2	Camsa.SUN.14G007770.1	Camsa.SUN.17G007710.2
AT1G07720.2	Camsa.SUN.03G007870.1	Camsa.SUN.14G007780.1	Camsa.SUN.17G007720.1
AT1G07725.1	Camsa.SUN.03G007880.1	Camsa.SUN.14G007790.1	Camsa.SUN.17G007730.2
AT1G07740.1	Camsa.SUN.14G007810.1	Camsa.SUN.17G007750.1
AT1G07730.2	Camsa.SUN.17G007740.1
AT1G07745.1	Camsa.SUN.03G007900.1	Camsa.SUN.14G007820.1	Camsa.SUN.17G007760.1
AT1G07750.1	Camsa.SUN.03G007930.1	Camsa.SUN.17G007780.1
AT1G07770.1	Camsa.SUN.03G007940.2	Camsa.SUN.14G007850.2	Camsa.SUN.17G007790.1
AT1G07795.1	Camsa.SUN.14G007870.1
AT1G07810.1	AT1G07670.2	Camsa.SUN.03G007960.1	Camsa.SUN.17G007640.1
AT1G07820.1	AT1G07660.1	Camsa.SUN.03G007970.1	Camsa.SUN.14G007910.1	Camsa.SUN.17G007830.1	Camsa.SUN.17G007620.1
AT1G07830.1	Camsa.SUN.03G007990.1
AT1G07840.2	Camsa.SUN.03G008000.1	Camsa.SUN.14G007930.1	Camsa.SUN.17G007850.1
AT1G07850.1	Camsa.SUN.03G008010.1
AT1G07870.2	Camsa.SUN.03G008030.1	Camsa.SUN.14G007960.1	Camsa.SUN.17G007880.1
AT1G07860.1	Camsa.SUN.03G008020.1	Camsa.SUN.14G007950.1	Camsa.SUN.17G007870.1
AT1G07880.2	Camsa.SUN.17G007890.1
AT1G07890.5	Camsa.SUN.17G007900.1
AT1G07900.1	Camsa.SUN.03G008060.1	Camsa.SUN.14G008000.1
AT1G07910.2	Camsa.SUN.03G008080.1
AT1G07940.3	AT1G07920.1	AT1G07930.1	Camsa.SUN.03G008100.3	Camsa.SUN.14G008040.1	Camsa.SUN.17G007960.1	Camsa.SUN.03G008090.1
AT1G07950.2	Camsa.SUN.03G008110.1	Camsa.SUN.14G008050.1	Camsa.SUN.17G007970.1
AT1G07960.4	Camsa.SUN.17G007980.1
AT1G07970.1	Camsa.SUN.14G008100.1
AT1G07980.1	Camsa.SUN.03G008140.1	Camsa.SUN.14G008110.1	Camsa.SUN.17G008000.2
AT1G07985.1	Camsa.SUN.17G008010.1
AT1G08005.1	AT1G07990.1	Camsa.SUN.17G008020.1
AT1G08010.1	AT1G08000.1
AT1G08030.1	Camsa.SUN.03G008170.1	Camsa.SUN.14G008140.1	Camsa.SUN.17G008030.1
AT1G08035.1	Camsa.SUN.03G008180.1	Camsa.SUN.14G008150.1	Camsa.SUN.17G008040.1
AT1G08040.1	Camsa.SUN.03G008190.1
AT1G08050.1	Camsa.SUN.03G008210.1	Camsa.SUN.14G008170.1	Camsa.SUN.17G008070.1
AT1G08060.3	Camsa.SUN.03G008220.1	Camsa.SUN.14G008180.1	Camsa.SUN.17G008080.2
AT1G08065.1	Camsa.SUN.14G008190.1	Camsa.SUN.17G008090.1
AT1G08070.1	Camsa.SUN.03G008240.1	Camsa.SUN.14G008200.1
AT1G08080.1	Camsa.SUN.03G008250.1	Camsa.SUN.14G008210.1	Camsa.SUN.17G008100.2
AT1G08100.1	AT1G08090.1	Camsa.SUN.03G008270.1
AT1G08110.4	Camsa.SUN.14G008250.3
AT1G08125.2	Camsa.SUN.03G008330.1	Camsa.SUN.14G008260.1	Camsa.SUN.17G008140.1
AT1G08130.1	Camsa.SUN.03G008340.1	Camsa.SUN.17G008150.1
AT1G08135.1	Camsa.SUN.03G008350.2	Camsa.SUN.14G008280.1	Camsa.SUN.17G008160.1
AT1G08140.1	Camsa.SUN.03G008360.1	Camsa.SUN.14G008290.2	Camsa.SUN.17G008180.1
AT1G08150.1	Camsa.SUN.03G008370.1	Camsa.SUN.14G008300.1	Camsa.SUN.17G008190.1
AT1G08160.1	Camsa.SUN.03G008380.1	Camsa.SUN.14G008310.1	Camsa.SUN.17G008200.1
AT1G08170.1	Camsa.SUN.03G008390.1	Camsa.SUN.14G008320.1	Camsa.SUN.17G008210.1
AT1G08180.1	Camsa.SUN.03G008400.1
AT1G08190.1	Camsa.SUN.14G008340.1
AT1G08210.3	Camsa.SUN.14G008360.1	Camsa.SUN.17G008250.1
AT1G08220.1	Camsa.SUN.03G008450.2	Camsa.SUN.14G008370.1	Camsa.SUN.17G008260.1
AT1G08230.2	Camsa.SUN.14G008380.1
AT1G08250.1	Camsa.SUN.03G008470.1	Camsa.SUN.14G008390.1	Camsa.SUN.17G008280.1
AT1G08260.1	Camsa.SUN.03G008480.1	Camsa.SUN.14G008440.2	Camsa.SUN.17G008290.1	Camsa.SUN.14G008400.1	Camsa.SUN.14G008420.1	Camsa.SUN.14G008430.1
AT1G08280.1	Camsa.SUN.03G008500.1
AT1G08300.1	Camsa.SUN.03G008520.1	Camsa.SUN.14G008490.1	Camsa.SUN.17G008330.1	Camsa.SUN.14G008480.1
AT1G08310.2	Camsa.SUN.17G008340.1
AT1G08315.1	Camsa.SUN.03G008530.1
AT1G08320.4	Camsa.SUN.17G008360.1
AT1G08340.1	Camsa.SUN.03G008550.1	Camsa.SUN.14G008530.1	Camsa.SUN.17G008370.1
AT1G08350.2	Camsa.SUN.03G008560.1	Camsa.SUN.14G008540.1
AT1G08360.1	Camsa.SUN.14G008560.2
AT1G08370.1	Camsa.SUN.03G008570.1	Camsa.SUN.14G008570.1	Camsa.SUN.17G008400.1
AT1G08380.1	Camsa.SUN.14G008580.1
AT1G08390.1	Camsa.SUN.03G008590.1	Camsa.SUN.14G008590.1	Camsa.SUN.17G008420.1
AT1G08400.1	Camsa.SUN.03G008600.1	Camsa.SUN.17G008430.1
AT1G08410.1	Camsa.SUN.03G008610.1	Camsa.SUN.14G008610.1
AT1G08420.1	Camsa.SUN.03G008620.1
AT1G08430.1	Camsa.SUN.03G008630.1	Camsa.SUN.14G008630.1	Camsa.SUN.17G008460.1
AT1G08440.1	Camsa.SUN.03G008640.1	Camsa.SUN.14G008640.1	Camsa.SUN.17G008470.1
AT1G08450.1	Camsa.SUN.17G008480.1
AT1G08460.1	Camsa.SUN.03G008660.1
AT1G08465.1	Camsa.SUN.03G008670.1	Camsa.SUN.14G008670.1	Camsa.SUN.17G008500.1
AT1G08470.1	Camsa.SUN.03G008690.1
AT1G08480.1	Camsa.SUN.03G008700.1
AT1G08490.1	Camsa.SUN.03G008730.1
AT1G08500.1	Camsa.SUN.03G008740.1	Camsa.SUN.14G008720.1	Camsa.SUN.17G008540.1
AT1G08510.1	Camsa.SUN.03G008750.2
AT1G08520.1	Camsa.SUN.14G008740.1
AT1G08530.1	Camsa.SUN.14G008750.1	Camsa.SUN.17G008570.1
AT1G08540.1	Camsa.SUN.03G008790.1	Camsa.SUN.14G008760.1	Camsa.SUN.17G008580.1
AT1G08550.3	Camsa.SUN.14G008770.1
AT1G08560.1	Camsa.SUN.14G008780.1
AT1G08570.1	Camsa.SUN.03G008810.1
AT1G08580.1	Camsa.SUN.03G008820.1	Camsa.SUN.14G008820.1	Camsa.SUN.17G008610.3
AT1G08590.1	Camsa.SUN.03G008830.1
AT1G08600.3	Camsa.SUN.03G008840.1	Camsa.SUN.14G008840.1	Camsa.SUN.17G008620.1
AT1G08610.1	Camsa.SUN.14G008850.1	Camsa.SUN.17G008630.1
AT1G08620.3	Camsa.SUN.03G008860.1	Camsa.SUN.14G008860.1	Camsa.SUN.17G008640.1
AT1G08630.1	Camsa.SUN.14G008870.1	Camsa.SUN.17G008650.1
AT1G08640.1	Camsa.SUN.03G008880.1
AT1G08650.1	Camsa.SUN.03G008890.1
AT1G08660.1	Camsa.SUN.03G008900.1
AT1G08670.1	Camsa.SUN.03G008910.1	Camsa.SUN.14G008910.2	Camsa.SUN.17G008690.1
AT1G08680.4	Camsa.SUN.03G008920.1	Camsa.SUN.14G008920.1	Camsa.SUN.17G008700.1
AT1G08700.1	Camsa.SUN.14G008950.1	Camsa.SUN.17G008740.1
AT1G08710.2	Camsa.SUN.14G008960.3	Camsa.SUN.17G008750.4
AT1G08750.3	Camsa.SUN.14G008980.2
AT1G08760.1	Camsa.SUN.03G008990.1
AT1G08770.1	Camsa.SUN.03G009010.1	Camsa.SUN.14G009010.1	Camsa.SUN.17G008780.1
AT1G08780.1	Camsa.SUN.03G009000.1	Camsa.SUN.14G009000.1	Camsa.SUN.17G008790.2
AT1G08790.1	Camsa.SUN.03G009020.1	Camsa.SUN.14G009020.2	Camsa.SUN.17G008800.1
AT1G08800.1	Camsa.SUN.03G009030.4	Camsa.SUN.14G009030.3	Camsa.SUN.17G008810.4
AT1G08810.1	Camsa.SUN.03G009040.1	Camsa.SUN.14G009040.1	Camsa.SUN.17G008820.1
AT1G08820.3	Camsa.SUN.03G009050.3	Camsa.SUN.14G009060.1	Camsa.SUN.17G008830.2	Camsa.SUN.14G009050.1
AT1G08830.1	Camsa.SUN.03G009060.1
AT1G08840.3	Camsa.SUN.03G009070.1
AT1G08845.2	Camsa.SUN.14G009090.2	Camsa.SUN.17G008860.1
AT1G08860.1	Camsa.SUN.14G009100.1
AT1G08900.2	AT1G08890.1	Camsa.SUN.17G008890.1
AT1G08910.1	Camsa.SUN.03G009100.4	Camsa.SUN.14G009130.3	Camsa.SUN.17G008900.2
AT1G08930.1	AT1G08920.2	Camsa.SUN.17G008920.1
AT1G08940.1	Camsa.SUN.14G009160.1
AT1G08960.1	Camsa.SUN.17G008960.1
AT1G08980.1	Camsa.SUN.03G009190.1	Camsa.SUN.14G009180.1	Camsa.SUN.17G008980.2
AT1G08990.1	Camsa.SUN.03G009210.1
AT1G09000.1	Camsa.SUN.14G009200.1	Camsa.SUN.17G008990.1
AT1G09010.1	Camsa.SUN.17G009000.1
AT1G09020.1	Camsa.SUN.17G009010.1
AT1G09030.1	Camsa.SUN.03G009230.1	Camsa.SUN.14G009230.1	Camsa.SUN.17G009020.1
AT1G09050.1	AT1G09040.1
AT1G09060.4	Camsa.SUN.03G009250.4	Camsa.SUN.14G009250.1	Camsa.SUN.17G009040.2
AT1G09070.1	Camsa.SUN.14G009260.1	Camsa.SUN.17G009050.1
AT1G09080.1	Camsa.SUN.03G009260.1
AT1G09090.2	Camsa.SUN.17G009070.1
AT1G09130.3	Camsa.SUN.03G009280.1	Camsa.SUN.14G009290.1	Camsa.SUN.17G009080.2
AT1G09140.1	Camsa.SUN.03G009290.1	Camsa.SUN.14G009320.2
AT1G09150.1	Camsa.SUN.03G009300.1	Camsa.SUN.17G009100.3
AT1G09155.1	Camsa.SUN.03G009310.1	Camsa.SUN.14G009350.1	Camsa.SUN.17G009110.1	Camsa.SUN.14G009340.1
AT1G09160.1	Camsa.SUN.14G008800.1	Camsa.SUN.17G009120.1
AT1G09170.5	Camsa.SUN.03G009320.1	Camsa.SUN.14G009360.1	Camsa.SUN.17G009130.1
AT1G09190.1	Camsa.SUN.17G009150.1
AT1G09195.8	Camsa.SUN.03G009350.1	Camsa.SUN.17G009180.1
AT1G09200.1	Camsa.SUN.03G009360.1	Camsa.SUN.14G009400.1	Camsa.SUN.17G009190.1
AT1G09220.1	Camsa.SUN.14G009410.1
AT1G09230.1	Camsa.SUN.17G009220.1
AT1G09240.1	Camsa.SUN.03G009380.1	Camsa.SUN.14G009430.1	Camsa.SUN.17G009230.2
AT1G09250.1	Camsa.SUN.03G009400.1	Camsa.SUN.14G009450.1	Camsa.SUN.17G009250.1
AT1G09260.1	Camsa.SUN.03G009410.1	Camsa.SUN.14G009460.1	Camsa.SUN.17G009260.1
AT1G09270.1	Camsa.SUN.17G009270.1
AT1G09280.1	Camsa.SUN.14G009480.1
AT1G09290.1	Camsa.SUN.03G009450.1	Camsa.SUN.14G009490.1	Camsa.SUN.17G009310.1
AT1G09300.1	Camsa.SUN.03G009460.1	Camsa.SUN.17G009320.1	Camsa.SUN.17G009290.1
AT1G09310.1	Camsa.SUN.03G009470.1	Camsa.SUN.14G009510.1	Camsa.SUN.17G009330.1
AT1G09320.1	Camsa.SUN.03G009480.1	Camsa.SUN.14G009520.2	Camsa.SUN.17G009340.1
AT1G09330.1	Camsa.SUN.03G009500.1	Camsa.SUN.17G009360.1
AT1G09340.2	Camsa.SUN.03G009510.1	Camsa.SUN.14G009540.1	Camsa.SUN.17G009370.1
AT1G09350.1	Camsa.SUN.03G009520.1
AT1G09370.1	Camsa.SUN.03G009530.1	Camsa.SUN.14G009560.1	Camsa.SUN.17G009390.1
AT1G09380.1	Camsa.SUN.03G009540.1	Camsa.SUN.14G009570.1	Camsa.SUN.17G009400.1
AT1G09390.1	Camsa.SUN.03G009550.1	Camsa.SUN.14G009580.1	Camsa.SUN.17G009410.1
AT1G09400.1	Camsa.SUN.17G009420.1
AT1G09415.1	Camsa.SUN.03G009570.1	Camsa.SUN.14G009610.1	Camsa.SUN.17G009440.1
AT1G09420.2	Camsa.SUN.03G009580.1	Camsa.SUN.14G009620.1	Camsa.SUN.17G009450.1
AT1G09430.1	Camsa.SUN.14G009630.1
AT1G09440.2	Camsa.SUN.03G009600.3	Camsa.SUN.14G009640.1	Camsa.SUN.17G009470.1
AT1G09450.1	Camsa.SUN.03G009610.1	Camsa.SUN.14G009650.2
AT1G09460.1	Camsa.SUN.03G009620.1	Camsa.SUN.14G009660.1	Camsa.SUN.17G009490.1
AT1G09483.1	AT1G09470.1	Camsa.SUN.03G009630.1	Camsa.SUN.14G009670.2
AT1G09510.1	AT1G09480.1	AT1G09490.1	AT1G09500.1	Camsa.SUN.03G009660.1	Camsa.SUN.14G009700.1	Camsa.SUN.17G009520.1	Camsa.SUN.03G009640.1	Camsa.SUN.14G009680.1
AT1G09520.1	Camsa.SUN.03G009670.1	Camsa.SUN.14G009710.1	Camsa.SUN.17G009530.1
AT1G09530.3	Camsa.SUN.03G009680.1	Camsa.SUN.14G009720.1	Camsa.SUN.17G009540.1
AT1G09540.1	Camsa.SUN.03G009690.1
AT1G09550.1	Camsa.SUN.17G009560.1
AT1G09560.1	Camsa.SUN.03G009710.1	Camsa.SUN.14G009750.1
AT1G09570.3	Camsa.SUN.14G009760.1
AT1G09575.1	Camsa.SUN.03G009730.1	Camsa.SUN.14G009770.1
AT1G09580.1	Camsa.SUN.03G009740.1	Camsa.SUN.14G009780.1
AT1G09600.1	Camsa.SUN.03G009760.1	Camsa.SUN.14G009800.1	Camsa.SUN.17G009620.1
AT1G09610.1	Camsa.SUN.14G009810.1
AT1G09620.1	Camsa.SUN.03G009780.1	Camsa.SUN.14G009820.1	Camsa.SUN.17G009640.1
AT1G09630.1	Camsa.SUN.14G009830.1
AT1G09640.1	Camsa.SUN.17G009680.1
AT1G09645.1	Camsa.SUN.03G009810.1	Camsa.SUN.14G009850.1	Camsa.SUN.17G009690.1
AT1G09660.3	Camsa.SUN.17G009700.1
AT1G09665.1	Camsa.SUN.14G009880.1	Camsa.SUN.17G009720.1
AT1G09680.1	Camsa.SUN.03G009840.2
AT1G09690.1	AT1G09590.1	Camsa.SUN.03G009850.1	Camsa.SUN.14G009930.1	Camsa.SUN.17G009830.1	Camsa.SUN.03G009750.1	Camsa.SUN.14G009790.1	Camsa.SUN.17G009610.1
AT1G09700.1	Camsa.SUN.03G009870.1	Camsa.SUN.14G009950.1	Camsa.SUN.17G009840.4	Camsa.SUN.03G009860.1	Camsa.SUN.14G009940.1
AT1G09710.2	Camsa.SUN.03G009880.2	Camsa.SUN.14G009960.2	Camsa.SUN.17G009850.2
AT1G09720.1	Camsa.SUN.03G009890.1	Camsa.SUN.14G009970.1	Camsa.SUN.17G009860.1
AT1G09730.1	Camsa.SUN.03G009900.2	Camsa.SUN.14G009980.2	Camsa.SUN.17G009870.2
AT1G09740.1	Camsa.SUN.17G009880.1
AT1G09750.1	Camsa.SUN.03G009920.1	Camsa.SUN.14G010000.1	Camsa.SUN.17G009890.1
AT1G09760.1	Camsa.SUN.03G009930.2	Camsa.SUN.14G010010.1	Camsa.SUN.17G009900.1
AT1G09770.1	Camsa.SUN.14G010020.1
AT1G09780.1	Camsa.SUN.03G009950.1
AT1G09790.1	Camsa.SUN.03G009960.1	Camsa.SUN.14G010040.2	Camsa.SUN.17G009930.1
AT1G09795.1	Camsa.SUN.17G009940.1
AT1G09800.1	Camsa.SUN.03G009980.1	Camsa.SUN.14G010060.1	Camsa.SUN.17G009950.1
AT1G09810.1	Camsa.SUN.03G009990.1	Camsa.SUN.14G010070.1	Camsa.SUN.17G009960.1
AT1G09812.1	Camsa.SUN.03G010000.1	Camsa.SUN.14G010090.2	Camsa.SUN.17G009970.2
AT1G09815.1	Camsa.SUN.17G009980.1
AT1G09820.1	Camsa.SUN.03G010020.1	Camsa.SUN.14G010110.1	Camsa.SUN.17G009990.1
AT1G09830.1	Camsa.SUN.14G010120.1
AT1G09850.1	Camsa.SUN.03G010040.1
AT1G09860.1	Camsa.SUN.03G010050.1	Camsa.SUN.14G010150.1	Camsa.SUN.17G010020.1
AT1G09870.1	Camsa.SUN.03G010060.1
AT1G09880.3	Camsa.SUN.14G010170.1
AT1G09890.3	Camsa.SUN.14G010230.1
AT1G09900.1	Camsa.SUN.03G010160.1	Camsa.SUN.14G010240.1	Camsa.SUN.17G010090.1	Camsa.SUN.17G009790.1
AT1G09910.1	Camsa.SUN.03G010170.1	Camsa.SUN.17G010100.2
AT1G09920.1	Camsa.SUN.03G010180.1	Camsa.SUN.14G010260.1	Camsa.SUN.17G010110.1
AT1G09930.1	Camsa.SUN.03G010190.1	Camsa.SUN.14G010270.1	Camsa.SUN.17G010130.1	Camsa.SUN.03G009830.1
AT1G09932.1	Camsa.SUN.03G010200.1	Camsa.SUN.14G010280.2	Camsa.SUN.17G010140.1
AT1G09935.1	Camsa.SUN.03G010210.1
AT1G09940.1	Camsa.SUN.03G010220.1
AT1G09950.1	Camsa.SUN.03G010230.1	Camsa.SUN.14G010310.1	Camsa.SUN.17G010160.1
AT1G09960.1	Camsa.SUN.03G010240.2
AT1G09970.2	Camsa.SUN.14G010330.1
AT1G09980.3	Camsa.SUN.03G010260.1	Camsa.SUN.17G010190.1
AT1G10010.2	Camsa.SUN.14G010360.1
AT1G10020.1	Camsa.SUN.14G010370.1
AT1G10030.1	Camsa.SUN.17G010240.2
AT1G10040.1	Camsa.SUN.03G010310.1	Camsa.SUN.14G010400.1	Camsa.SUN.17G010250.1	Camsa.SUN.14G010390.1
AT1G10050.3	Camsa.SUN.03G010320.1
AT1G10060.5	Camsa.SUN.03G010330.1	Camsa.SUN.14G010450.1	Camsa.SUN.17G010270.1	Camsa.SUN.14G010430.2
AT1G10070.1	Camsa.SUN.17G010290.1
AT1G10090.1	Camsa.SUN.03G010350.1
AT1G10095.1	Camsa.SUN.03G010360.1	Camsa.SUN.14G010480.2	Camsa.SUN.17G010310.1
AT1G10110.1	Camsa.SUN.03G010370.2	Camsa.SUN.14G010490.1	Camsa.SUN.17G010340.1	Camsa.SUN.17G010320.1
AT1G10120.1	AT1G10100.1	Camsa.SUN.03G010380.1	Camsa.SUN.14G010500.1	Camsa.SUN.17G010330.1
AT1G10130.1	Camsa.SUN.14G010510.1
AT1G10140.1	Camsa.SUN.03G010400.1	Camsa.SUN.14G010520.1	Camsa.SUN.17G010360.1
AT1G10150.1	Camsa.SUN.03G010420.1	Camsa.SUN.14G010530.1	Camsa.SUN.17G010370.1
AT1G10155.1	Camsa.SUN.14G010540.1	Camsa.SUN.17G010380.1
AT1G10170.4	Camsa.SUN.03G010430.1	Camsa.SUN.14G010550.1	Camsa.SUN.17G010390.1
AT1G10180.1	Camsa.SUN.03G010440.1
AT1G10200.1	Camsa.SUN.14G010570.1
AT1G10210.2	Camsa.SUN.14G010580.3
AT1G10220.2	Camsa.SUN.03G010480.1	Camsa.SUN.14G010590.1	Camsa.SUN.17G010450.1
AT1G10225.1	Camsa.SUN.03G010490.1	Camsa.SUN.14G010600.1	Camsa.SUN.17G010460.1
AT1G10270.1	Camsa.SUN.03G010520.1	Camsa.SUN.14G010630.1	Camsa.SUN.17G010480.1
AT1G10280.1	Camsa.SUN.17G010520.1
AT1G10290.1	Camsa.SUN.14G010670.2
AT1G10300.3	Camsa.SUN.03G010590.1	Camsa.SUN.14G010690.1	Camsa.SUN.17G010560.1	Camsa.SUN.03G010580.1	Camsa.SUN.17G010550.1
AT1G10310.1	Camsa.SUN.03G010620.2
AT1G10320.1	Camsa.SUN.03G010640.1	Camsa.SUN.14G010730.2	Camsa.SUN.17G010620.2	Camsa.SUN.17G009760.1	Camsa.SUN.17G009770.2	Camsa.SUN.17G009780.1
AT1G10330.1	Camsa.SUN.03G010650.2	Camsa.SUN.14G010740.2	Camsa.SUN.17G010630.1
AT1G10340.1	Camsa.SUN.03G010670.1	Camsa.SUN.14G010750.1	Camsa.SUN.17G010640.1	Camsa.SUN.03G010660.1
AT1G10350.1	Camsa.SUN.14G010760.1
AT1G10360.1	Camsa.SUN.17G010660.1
AT1G10370.1	Camsa.SUN.03G010700.1	Camsa.SUN.14G010790.1	Camsa.SUN.17G010680.1
AT1G10380.1	Camsa.SUN.03G010710.1
AT1G10385.1	Camsa.SUN.17G010700.1
AT1G10390.1	Camsa.SUN.03G010740.4	Camsa.SUN.14G010830.3	Camsa.SUN.17G010720.1
AT1G10400.1	Camsa.SUN.03G010750.1	Camsa.SUN.17G010740.1
AT1G10410.1	Camsa.SUN.17G010750.1
AT1G10417.4	Camsa.SUN.03G010770.1	Camsa.SUN.14G010870.1	Camsa.SUN.17G010760.1
AT1G10430.1	Camsa.SUN.17G010810.2
AT1G10450.3	AT1G10250.1	Camsa.SUN.03G010820.1	Camsa.SUN.14G010910.1	Camsa.SUN.17G010820.1
AT1G10455.1	Camsa.SUN.03G010830.1	Camsa.SUN.17G010830.1
AT1G10460.1	Camsa.SUN.03G010840.1	Camsa.SUN.14G010930.1	Camsa.SUN.17G010840.1
AT1G10470.1	Camsa.SUN.03G010850.1	Camsa.SUN.14G010940.1	Camsa.SUN.17G010850.1
AT1G10480.1	Camsa.SUN.03G010860.1	Camsa.SUN.14G010960.1	Camsa.SUN.17G010860.1
AT1G10490.1	Camsa.SUN.17G010870.1
AT1G10500.1	Camsa.SUN.03G010880.4	Camsa.SUN.14G010990.4	Camsa.SUN.17G010880.2
AT1G10510.1	Camsa.SUN.03G010890.1	Camsa.SUN.14G011000.1	Camsa.SUN.17G010890.1
AT1G10520.1	Camsa.SUN.17G010910.1
AT1G10522.1	Camsa.SUN.03G010920.2
AT1G10530.1	Camsa.SUN.03G010930.1	Camsa.SUN.14G011020.1	Camsa.SUN.17G010930.1
AT1G10550.1	Camsa.SUN.17G010960.1
AT1G10560.1	Camsa.SUN.03G010980.1
AT1G10570.1	Camsa.SUN.03G010990.5	Camsa.SUN.14G011090.2	Camsa.SUN.17G010990.4
AT1G10580.1	Camsa.SUN.03G011000.1	Camsa.SUN.14G011100.1
AT1G10586.1	AT1G10585.1
AT1G10588.1	Camsa.SUN.03G011020.1	Camsa.SUN.14G011120.1	Camsa.SUN.17G011030.1	Camsa.SUN.03G011010.1	Camsa.SUN.14G011110.1	Camsa.SUN.17G011010.1
AT1G10590.3	Camsa.SUN.03G011030.1	Camsa.SUN.14G011130.1
AT1G10600.1	Camsa.SUN.17G011050.1
AT1G10610.1	Camsa.SUN.03G011050.1	Camsa.SUN.14G011150.2	Camsa.SUN.17G011060.1
AT1G10620.1	Camsa.SUN.03G011060.1	Camsa.SUN.14G011170.1	Camsa.SUN.17G011070.1	Camsa.SUN.14G011160.1
AT1G10640.1	Camsa.SUN.03G011080.1	Camsa.SUN.17G011080.1
AT1G10650.1	Camsa.SUN.03G011110.1	Camsa.SUN.14G011220.3	Camsa.SUN.17G011090.1
AT1G10657.1	Camsa.SUN.03G011130.2	Camsa.SUN.14G011230.2	Camsa.SUN.17G011110.2
AT1G10660.2	Camsa.SUN.14G011240.1	Camsa.SUN.17G011120.1
AT1G10680.1	Camsa.SUN.03G011150.1
AT1G10690.1	Camsa.SUN.03G011160.1	Camsa.SUN.14G011270.1	Camsa.SUN.17G011150.1
AT1G10700.1	Camsa.SUN.03G011170.1
AT1G10710.1	Camsa.SUN.03G011200.1	Camsa.SUN.14G011310.1	Camsa.SUN.17G011180.1
AT1G10720.1	Camsa.SUN.03G011210.1	Camsa.SUN.17G011190.1
AT1G10740.1	Camsa.SUN.03G011230.1
AT1G10745.1	Camsa.SUN.03G011250.2	Camsa.SUN.14G011380.1	Camsa.SUN.17G011310.1	Camsa.SUN.03G011240.1	Camsa.SUN.17G011300.1
AT1G10747.1	AT1G10715.1	AT1G10717.1
AT1G10750.1	Camsa.SUN.03G011280.1
AT1G10760.1	Camsa.SUN.17G011330.1
AT1G10780.2	Camsa.SUN.03G011300.1	Camsa.SUN.14G011410.1	Camsa.SUN.17G011340.1
AT1G10790.1	Camsa.SUN.03G011310.1	Camsa.SUN.14G011420.1	Camsa.SUN.17G011350.1
AT1G10800.2	Camsa.SUN.03G011320.1	Camsa.SUN.14G011430.1
AT1G10810.1	Camsa.SUN.17G011370.2
AT1G10820.2	Camsa.SUN.03G011340.2	Camsa.SUN.17G011380.3
AT1G10830.1	Camsa.SUN.17G011390.1
AT1G10840.1	Camsa.SUN.03G011390.3	Camsa.SUN.17G011420.1
AT1G10850.1	Camsa.SUN.14G011500.1
AT1G10865.1	Camsa.SUN.14G011510.1
AT1G10870.2	Camsa.SUN.14G011520.1
AT1G10880.1	Camsa.SUN.14G011530.1	Camsa.SUN.17G011470.1
AT1G10890.1	Camsa.SUN.03G011440.5	Camsa.SUN.14G011580.5	Camsa.SUN.17G011480.9
AT1G10900.2	Camsa.SUN.14G011600.1
AT1G10910.1	Camsa.SUN.03G011460.2	Camsa.SUN.14G011610.1	Camsa.SUN.17G011510.1
AT1G10920.4	Camsa.SUN.14G011620.2
AT1G10930.1	Camsa.SUN.14G011630.2	Camsa.SUN.17G011520.1
AT1G10940.2	Camsa.SUN.03G011490.1
AT1G10950.1	Camsa.SUN.03G011500.2	Camsa.SUN.14G011650.1
AT1G10970.2	Camsa.SUN.14G011670.1
AT1G10980.1	Camsa.SUN.03G011530.1	Camsa.SUN.17G011650.1	Camsa.SUN.17G011610.1	Camsa.SUN.17G011630.1
AT1G11000.1	Camsa.SUN.03G011550.1	Camsa.SUN.14G011680.1	Camsa.SUN.17G011640.1	Camsa.SUN.17G011620.1
AT1G11020.1	Camsa.SUN.14G011690.1
AT1G11040.1	Camsa.SUN.14G011700.1
AT1G11050.1	Camsa.SUN.03G011580.1
AT1G11060.1	Camsa.SUN.03G011620.1	Camsa.SUN.14G011730.1	Camsa.SUN.17G011760.2
AT1G11070.4	Camsa.SUN.03G011630.1	Camsa.SUN.14G011740.2	Camsa.SUN.17G011780.1	Camsa.SUN.17G011770.3
AT1G11080.2	Camsa.SUN.14G011750.1
AT1G11090.1	Camsa.SUN.14G011760.1
AT1G11100.4	Camsa.SUN.03G011660.1	Camsa.SUN.14G011770.1	Camsa.SUN.17G011810.1
AT1G11112.1	Camsa.SUN.03G011680.1	Camsa.SUN.14G011790.1	Camsa.SUN.17G011830.1
AT1G11120.1	Camsa.SUN.03G011690.1	Camsa.SUN.14G011800.1	Camsa.SUN.17G011840.1
AT1G11125.1	Camsa.SUN.03G011700.1	Camsa.SUN.14G011810.1	Camsa.SUN.17G011850.1
AT1G11130.1	Camsa.SUN.03G011710.1	Camsa.SUN.14G011820.1	Camsa.SUN.17G011900.1	Camsa.SUN.17G011860.1
AT1G11160.1	Camsa.SUN.03G011750.1	Camsa.SUN.14G011870.2	Camsa.SUN.17G011950.2
AT1G11170.5	Camsa.SUN.14G011880.2
AT1G11180.2	Camsa.SUN.03G011770.1	Camsa.SUN.14G011890.1	Camsa.SUN.17G011970.1
AT1G11190.1	Camsa.SUN.14G011910.1
AT1G11200.1	Camsa.SUN.03G011790.1
AT1G11210.1	Camsa.SUN.03G011800.1	Camsa.SUN.14G011930.1	Camsa.SUN.17G012000.1
AT1G11230.2	AT1G11220.2	Camsa.SUN.03G011810.1	Camsa.SUN.14G011940.1	Camsa.SUN.17G012030.1
AT1G11240.1	Camsa.SUN.03G011820.1	Camsa.SUN.17G012040.1
AT1G11250.1	Camsa.SUN.03G011830.1
AT1G11260.1	Camsa.SUN.17G012110.1
AT1G11270.2	Camsa.SUN.17G012120.1
AT1G11280.1	Camsa.SUN.17G012130.1
AT1G11290.1	Camsa.SUN.03G011900.1	Camsa.SUN.03G011890.1
AT1G11303.1	AT1G11300.1	Camsa.SUN.17G012160.1
AT1G11310.1	Camsa.SUN.14G012120.1
AT1G11320.1	Camsa.SUN.03G011940.1	Camsa.SUN.14G012150.1	Camsa.SUN.17G012200.1
AT1G11330.2	Camsa.SUN.14G012160.1
AT1G11350.1	Camsa.SUN.03G011980.1	Camsa.SUN.14G012180.1	Camsa.SUN.17G012260.1
AT1G11360.4	Camsa.SUN.03G011990.1	Camsa.SUN.17G012270.1
AT1G11380.1	Camsa.SUN.03G012000.1	Camsa.SUN.14G012210.1	Camsa.SUN.17G012280.1
AT1G11390.1	Camsa.SUN.17G012290.1
AT1G11400.4	Camsa.SUN.03G012020.4	Camsa.SUN.14G012240.1	Camsa.SUN.17G012300.3
AT1G11410.4	AT1G11340.1	Camsa.SUN.17G012310.1	Camsa.SUN.17G012250.1
AT1G11420.1	Camsa.SUN.03G012040.1	Camsa.SUN.14G012260.3
AT1G11430.1	Camsa.SUN.14G012270.1	Camsa.SUN.17G012330.1
AT1G11440.1	Camsa.SUN.03G012060.1	Camsa.SUN.14G012280.1	Camsa.SUN.17G012340.1
AT1G11460.1	AT1G11450.3	Camsa.SUN.14G012290.1
AT1G11470.1	Camsa.SUN.03G012080.1	Camsa.SUN.14G012300.2	Camsa.SUN.17G012100.1	Camsa.SUN.03G011360.1	Camsa.SUN.03G011380.1	Camsa.SUN.14G011460.1	Camsa.SUN.14G011470.1	Camsa.SUN.14G011480.1	Camsa.SUN.14G012040.1	Camsa.SUN.17G011240.1	Camsa.SUN.17G011400.1	Camsa.SUN.17G011410.1
AT1G11475.1	Camsa.SUN.03G012100.1	Camsa.SUN.14G012310.1
AT1G11480.1	Camsa.SUN.03G012110.2	Camsa.SUN.14G012320.2	Camsa.SUN.17G012380.2
AT1G11490.2	Camsa.SUN.03G012120.2	Camsa.SUN.14G012330.1	Camsa.SUN.17G012390.1
AT1G11500.3	Camsa.SUN.03G012130.1	Camsa.SUN.14G012340.1	Camsa.SUN.17G012400.1
AT1G11510.1	Camsa.SUN.03G012140.1	Camsa.SUN.14G012350.1	Camsa.SUN.17G012410.1
AT1G11530.1	Camsa.SUN.03G012150.1	Camsa.SUN.14G012360.2	Camsa.SUN.17G012420.1
AT1G11540.2	Camsa.SUN.03G012160.1	Camsa.SUN.14G012370.1
AT1G11545.1	Camsa.SUN.14G012380.1
AT1G11560.1	Camsa.SUN.03G012180.1	Camsa.SUN.14G012390.1	Camsa.SUN.17G012450.1
AT1G11570.3	Camsa.SUN.03G012190.1	Camsa.SUN.14G012400.1
AT1G11572.1	Camsa.SUN.03G012200.1	Camsa.SUN.14G012410.1	Camsa.SUN.17G012460.1
AT1G11580.2	Camsa.SUN.03G012210.1	Camsa.SUN.14G012420.1	Camsa.SUN.17G012470.1
AT1G11590.1	AT1G11370.1	Camsa.SUN.03G013280.1
AT1G11593.1	AT1G11362.1
AT1G11600.1	Camsa.SUN.14G012470.1
AT1G11620.1	Camsa.SUN.14G012490.1	Camsa.SUN.17G012540.1
AT1G11630.1	Camsa.SUN.03G012310.1	Camsa.SUN.14G012500.1	Camsa.SUN.17G012550.1
AT1G11650.2	Camsa.SUN.03G012320.1	Camsa.SUN.14G012510.1	Camsa.SUN.17G012560.1
AT1G11655.1	Camsa.SUN.03G012330.1	Camsa.SUN.14G012520.1	Camsa.SUN.17G012570.1
AT1G11660.3	Camsa.SUN.17G012580.1
AT1G11670.1	Camsa.SUN.17G012590.1
AT1G11680.1	Camsa.SUN.17G012600.1
AT1G11690.1	Camsa.SUN.03G012360.1	Camsa.SUN.14G012560.1	Camsa.SUN.17G012610.1
AT1G11700.1	Camsa.SUN.03G012380.1	Camsa.SUN.14G012570.1	Camsa.SUN.17G012620.1
AT1G11710.1	Camsa.SUN.03G012390.1	Camsa.SUN.14G012590.1	Camsa.SUN.17G012630.1
AT1G11720.2	Camsa.SUN.03G012400.1
AT1G11730.1	Camsa.SUN.03G012410.1
AT1G11740.1	Camsa.SUN.03G012420.2	Camsa.SUN.14G012610.1	Camsa.SUN.17G012650.1
AT1G11750.2	Camsa.SUN.03G012430.1	Camsa.SUN.14G012620.1	Camsa.SUN.17G012660.1
AT1G11755.1	Camsa.SUN.03G012440.3	Camsa.SUN.14G012630.1	Camsa.SUN.17G012670.2
AT1G11760.1	Camsa.SUN.03G012450.1
AT1G11765.1	Camsa.SUN.03G012470.1	Camsa.SUN.17G012690.1	Camsa.SUN.03G012460.1
AT1G11770.1	Camsa.SUN.03G012480.1
AT1G11780.1	Camsa.SUN.03G012490.1	Camsa.SUN.14G012650.6	Camsa.SUN.17G012710.1
AT1G11790.1	Camsa.SUN.14G012660.1
AT1G11800.1	Camsa.SUN.03G012510.1	Camsa.SUN.14G012670.1	Camsa.SUN.17G012730.1
AT1G11820.2	Camsa.SUN.17G012740.2
AT1G11840.6	Camsa.SUN.14G012690.1	Camsa.SUN.17G012750.2
AT1G11850.2	Camsa.SUN.03G012540.1	Camsa.SUN.14G012700.1	Camsa.SUN.17G012760.1
AT1G11860.3	Camsa.SUN.03G012550.2	Camsa.SUN.14G012710.3
AT1G11870.2	Camsa.SUN.03G012590.1
AT1G11880.1	Camsa.SUN.03G012600.1	Camsa.SUN.14G012750.5	Camsa.SUN.17G012820.1
AT1G11890.1	Camsa.SUN.17G012840.2
AT1G11900.1	Camsa.SUN.03G012620.2	Camsa.SUN.14G012770.2	Camsa.SUN.17G012850.1
AT1G11905.1	Camsa.SUN.03G012630.1	Camsa.SUN.14G012780.1	Camsa.SUN.17G012860.1
AT1G11910.2	Camsa.SUN.14G012790.1
AT1G11915.1	Camsa.SUN.17G012890.1
AT1G11920.1	Camsa.SUN.03G012660.1
AT1G11925.1	Camsa.SUN.03G012670.1	Camsa.SUN.14G012820.1	Camsa.SUN.17G012910.1
AT1G11930.1	Camsa.SUN.03G012680.1	Camsa.SUN.14G012830.1	Camsa.SUN.17G012920.1
AT1G11940.1	Camsa.SUN.03G012690.1	Camsa.SUN.17G012960.1
AT1G11950.1	Camsa.SUN.03G012700.2	Camsa.SUN.14G012870.1
AT1G11960.1	Camsa.SUN.03G012710.1
AT1G11980.1	AT1G11970.1
AT1G11990.2	Camsa.SUN.03G012720.1	Camsa.SUN.14G012890.2	Camsa.SUN.17G012990.1
AT1G12000.1	Camsa.SUN.03G012730.1	Camsa.SUN.14G012910.1
AT1G12010.1	Camsa.SUN.03G012740.1
AT1G12020.1	Camsa.SUN.03G012750.1	Camsa.SUN.14G012920.1	Camsa.SUN.17G013050.1
AT1G12030.1	Camsa.SUN.03G012760.1	Camsa.SUN.14G012930.1	Camsa.SUN.17G013060.1
AT1G12040.1	Camsa.SUN.03G012770.1	Camsa.SUN.14G012940.1	Camsa.SUN.17G013070.1
AT1G12050.1	Camsa.SUN.17G013080.1
AT1G12060.1	Camsa.SUN.03G012790.1	Camsa.SUN.14G012960.1	Camsa.SUN.17G013090.1
AT1G12064.1	Camsa.SUN.03G012800.1	Camsa.SUN.14G012970.1	Camsa.SUN.17G013100.1
AT1G12070.1	Camsa.SUN.03G012810.1	Camsa.SUN.14G012980.1	Camsa.SUN.17G013110.1
AT1G12080.2	Camsa.SUN.14G012990.1
AT1G12090.1	Camsa.SUN.03G012850.1	Camsa.SUN.14G013010.1	Camsa.SUN.17G013150.1	Camsa.SUN.03G012840.1	Camsa.SUN.14G013000.1	Camsa.SUN.17G013140.1
AT1G12100.1	Camsa.SUN.03G012860.1	Camsa.SUN.17G013160.1
AT1G12110.1	Camsa.SUN.14G013040.1
AT1G12120.1	Camsa.SUN.03G012880.1	Camsa.SUN.14G013050.3	Camsa.SUN.17G013180.1
AT1G12140.1	Camsa.SUN.14G013070.1
AT1G12150.2	Camsa.SUN.03G012910.1	Camsa.SUN.14G013090.1	Camsa.SUN.17G013220.1
AT1G12160.1	AT1G12130.1	Camsa.SUN.03G012920.1	Camsa.SUN.14G013120.1	Camsa.SUN.17G013230.1	Camsa.SUN.14G013100.1	Camsa.SUN.17G013200.1
AT1G12170.1	Camsa.SUN.14G013110.1	Camsa.SUN.17G013300.1	Camsa.SUN.17G013240.1
AT1G12180.1	Camsa.SUN.14G013140.1	Camsa.SUN.17G013280.1	Camsa.SUN.17G013020.1
AT1G12190.1	Camsa.SUN.03G012950.1	Camsa.SUN.14G013170.1	Camsa.SUN.17G013310.1
AT1G12200.1	Camsa.SUN.17G013320.1
AT1G12230.2	Camsa.SUN.14G013240.1	Camsa.SUN.17G013370.1
AT1G12240.1	Camsa.SUN.03G013040.1	Camsa.SUN.14G013270.2
AT1G12244.1	Camsa.SUN.03G013050.1	Camsa.SUN.14G013280.1
AT1G12250.1	Camsa.SUN.03G013060.1
AT1G12260.1	Camsa.SUN.03G013070.2
AT1G12290.1	AT1G12210.1	AT1G12220.2	AT1G12280.1	Camsa.SUN.03G013130.1	Camsa.SUN.14G013330.1
AT1G12320.1	Camsa.SUN.03G013160.1	Camsa.SUN.14G013360.1	Camsa.SUN.17G013490.1
AT1G12310.1	Camsa.SUN.14G013350.1
AT1G12330.1	Camsa.SUN.14G013370.1	Camsa.SUN.17G013500.1
AT1G12350.2	Camsa.SUN.03G013180.1	Camsa.SUN.14G013380.1	Camsa.SUN.17G013510.1
AT1G12360.1	Camsa.SUN.03G013190.1
AT1G12370.2	Camsa.SUN.17G013530.1
AT1G12390.1	AT1G12340.1	Camsa.SUN.03G013220.1
AT1G12400.3	Camsa.SUN.03G013230.1	Camsa.SUN.14G013440.1	Camsa.SUN.17G013560.1
AT1G12410.1	Camsa.SUN.14G013450.1	Camsa.SUN.17G013570.1
AT1G12420.1	Camsa.SUN.14G013460.1
AT1G12430.2	Camsa.SUN.14G013470.1
AT1G12440.2	Camsa.SUN.03G013300.1	Camsa.SUN.14G013480.3	Camsa.SUN.17G013600.2
AT1G12450.1	Camsa.SUN.03G013310.2	Camsa.SUN.14G013490.2	Camsa.SUN.17G013610.1
AT1G12460.1	Camsa.SUN.17G013620.1
AT1G12470.1	Camsa.SUN.17G013640.1
AT1G12480.1	Camsa.SUN.03G013350.1	Camsa.SUN.14G013530.1	Camsa.SUN.17G013650.1
AT1G12500.1	Camsa.SUN.14G013540.1
AT1G12520.1	Camsa.SUN.17G013670.1
AT1G12530.1	Camsa.SUN.03G013380.1	Camsa.SUN.14G013560.3	Camsa.SUN.17G013680.3
AT1G12540.1	Camsa.SUN.03G013390.1	Camsa.SUN.14G013570.1	Camsa.SUN.17G013690.1
AT1G12550.1	Camsa.SUN.03G013420.1	Camsa.SUN.17G013700.3
AT1G12560.1	Camsa.SUN.03G013440.1
AT1G12570.1	Camsa.SUN.14G013600.1
AT1G12580.1	Camsa.SUN.14G013610.1
AT1G12600.1	Camsa.SUN.03G013470.1	Camsa.SUN.14G013620.3
AT1G12610.1	Camsa.SUN.03G013480.1	Camsa.SUN.14G013630.1	Camsa.SUN.17G013770.1
AT1G12630.1	Camsa.SUN.03G013700.1	Camsa.SUN.14G013670.1	Camsa.SUN.17G013800.1
AT1G12640.1	Camsa.SUN.03G013690.1
AT1G12650.2	Camsa.SUN.03G013680.1	Camsa.SUN.14G013690.2	Camsa.SUN.17G013830.1
AT1G12660.1	Camsa.SUN.14G013700.2
AT1G12672.2	AT1G12663.1	AT1G12665.1	Camsa.SUN.03G013650.1	Camsa.SUN.14G013750.1	Camsa.SUN.17G013880.1	Camsa.SUN.03G013620.1	Camsa.SUN.14G013710.1	Camsa.SUN.14G013720.1	Camsa.SUN.14G013730.1	Camsa.SUN.14G013740.1	Camsa.SUN.17G013840.1	Camsa.SUN.17G013870.1
AT1G12680.1	Camsa.SUN.17G013900.1
AT1G12710.2	Camsa.SUN.03G013580.2	Camsa.SUN.14G013810.2	Camsa.SUN.17G013910.2
AT1G12740.4	Camsa.SUN.14G013850.1	Camsa.SUN.17G013960.1
AT1G12750.4	Camsa.SUN.03G013550.1	Camsa.SUN.14G013860.1	Camsa.SUN.17G013950.2
AT1G12760.1	Camsa.SUN.03G013540.1	Camsa.SUN.17G013970.1
AT1G12770.2	Camsa.SUN.03G013530.1
AT1G12775.1	AT1G12300.1	AT1G12620.1	AT1G12700.2
AT1G12780.1	Camsa.SUN.17G013990.1
AT1G12790.1	Camsa.SUN.17G014000.1
AT1G12800.1	Camsa.SUN.03G013510.1	Camsa.SUN.14G013890.1	Camsa.SUN.17G014010.1
AT1G12805.1	Camsa.SUN.03G013500.1	Camsa.SUN.14G013900.1	Camsa.SUN.17G014020.1
AT1G12810.2	Camsa.SUN.03G013720.1	Camsa.SUN.14G013950.1	Camsa.SUN.17G014030.1
AT1G12820.1	Camsa.SUN.17G014040.1
AT1G12840.1	Camsa.SUN.14G013980.1	Camsa.SUN.17G014070.1
AT1G12830.1	Camsa.SUN.03G013740.1	Camsa.SUN.14G013970.1	Camsa.SUN.17G014060.1
AT1G12845.1	Camsa.SUN.03G013760.1	Camsa.SUN.14G013990.1	Camsa.SUN.17G014090.1
AT1G12880.1	Camsa.SUN.03G013780.2	Camsa.SUN.14G014030.1	Camsa.SUN.17G014110.1
AT1G12890.1	Camsa.SUN.14G014040.1	Camsa.SUN.17G014120.1
AT1G12900.5	Camsa.SUN.17G014130.1
AT1G12910.1	Camsa.SUN.17G014140.1
AT1G12920.1	Camsa.SUN.14G014070.2
AT1G12930.1	Camsa.SUN.14G014080.4
AT1G12940.1	Camsa.SUN.14G014090.1
AT1G12950.1	Camsa.SUN.14G014120.1
AT1G12970.1	Camsa.SUN.14G014140.1	Camsa.SUN.17G014240.1
AT1G12980.1	Camsa.SUN.14G014150.1	Camsa.SUN.17G014250.1
AT1G12990.1	Camsa.SUN.14G014160.1	Camsa.SUN.17G014260.1
AT1G13000.1	Camsa.SUN.14G014170.1
AT1G13020.1	Camsa.SUN.14G014180.1
AT1G13030.1	Camsa.SUN.17G014280.1
AT1G13040.2	Camsa.SUN.17G014290.1
AT1G13080.1	Camsa.SUN.14G014220.1
AT1G13110.1	AT1G13090.2	AT1G13100.1
AT1G13120.1	Camsa.SUN.03G013840.4	Camsa.SUN.14G014280.2	Camsa.SUN.17G014400.1
AT1G13130.1	Camsa.SUN.14G014290.1
AT1G13150.1	AT1G13140.1	Camsa.SUN.03G013860.1	Camsa.SUN.14G014320.1	Camsa.SUN.14G014310.1
AT1G13160.1	Camsa.SUN.14G014330.1
AT1G13170.2	Camsa.SUN.17G014450.1
AT1G13180.1	Camsa.SUN.03G013900.1	Camsa.SUN.14G014360.1	Camsa.SUN.17G014470.1
AT1G13195.1	Camsa.SUN.03G013910.1
AT1G13200.1	AT1G12855.1	AT1G12870.1	Camsa.SUN.17G014100.1
AT1G13210.1	Camsa.SUN.14G014380.2
AT1G13220.3	Camsa.SUN.03G013980.1	Camsa.SUN.14G014390.1
AT1G13230.1	Camsa.SUN.03G013990.1	Camsa.SUN.14G014400.1	Camsa.SUN.17G014510.1
AT1G13250.1	Camsa.SUN.17G014520.1
AT1G13260.1	Camsa.SUN.03G014020.1	Camsa.SUN.17G014530.1
AT1G13270.1	Camsa.SUN.17G014540.1
AT1G13280.1	Camsa.SUN.17G014550.1
AT1G13290.1	Camsa.SUN.03G014040.1
AT1G13300.1	Camsa.SUN.03G014050.1	Camsa.SUN.14G014450.1	Camsa.SUN.17G014570.1
AT1G13310.1	Camsa.SUN.03G014060.1	Camsa.SUN.14G014460.1	Camsa.SUN.17G014580.1
AT1G13330.1	Camsa.SUN.14G014480.1
AT1G13340.1	Camsa.SUN.03G014090.1	Camsa.SUN.14G014490.1	Camsa.SUN.17G014640.1
AT1G13360.1	Camsa.SUN.03G014100.1	Camsa.SUN.14G014500.1	Camsa.SUN.17G014650.1
AT1G13380.1	Camsa.SUN.14G014510.1	Camsa.SUN.17G014660.1
AT1G13390.1	Camsa.SUN.03G014120.1	Camsa.SUN.14G014520.2	Camsa.SUN.17G014670.1
AT1G13400.1	Camsa.SUN.03G014130.1	Camsa.SUN.14G014530.1	Camsa.SUN.17G014680.1
AT1G13410.1	Camsa.SUN.03G014140.1	Camsa.SUN.14G014540.1	Camsa.SUN.17G014690.1
AT1G13430.1	AT1G13420.1	Camsa.SUN.14G014550.1	Camsa.SUN.17G014720.1	Camsa.SUN.17G014700.1	Camsa.SUN.17G014710.1
AT1G13450.1	Camsa.SUN.14G014570.3	Camsa.SUN.17G014740.1
AT1G13460.2	Camsa.SUN.03G014170.1
AT1G13470.1	Camsa.SUN.03G014180.1	Camsa.SUN.14G014640.1	Camsa.SUN.17G014800.1	Camsa.SUN.14G014610.1
AT1G13480.1	Camsa.SUN.03G014190.1	Camsa.SUN.14G014620.1	Camsa.SUN.17G014810.1
AT1G13520.1	Camsa.SUN.17G014820.1
AT1G13530.1	AT1G13490.2	AT1G13500.1	Camsa.SUN.03G014210.1	Camsa.SUN.14G014650.1	Camsa.SUN.17G014840.1
AT1G13540.1	AT1G13510.1	Camsa.SUN.03G014220.1	Camsa.SUN.14G014660.1	Camsa.SUN.17G014850.1
AT1G13550.1	Camsa.SUN.14G014670.1
AT1G13560.1	Camsa.SUN.14G014680.1
AT1G13570.1	Camsa.SUN.03G014250.1	Camsa.SUN.14G014690.1	Camsa.SUN.17G014890.1
AT1G13590.1	Camsa.SUN.03G014260.2	Camsa.SUN.14G014700.1	Camsa.SUN.17G014900.3
AT1G13600.1	Camsa.SUN.03G014270.1	Camsa.SUN.14G014710.1	Camsa.SUN.17G014910.1
AT1G13605.1	Camsa.SUN.03G014280.1	Camsa.SUN.14G014720.1	Camsa.SUN.17G014930.1	Camsa.SUN.17G014920.1
AT1G13609.1	Camsa.SUN.03G014290.1	Camsa.SUN.14G014730.1	Camsa.SUN.17G014940.1
AT1G13610.1	Camsa.SUN.03G014310.2	Camsa.SUN.14G014750.1	Camsa.SUN.17G014960.1
AT1G13620.1	Camsa.SUN.03G014320.1	Camsa.SUN.14G014760.1	Camsa.SUN.17G014970.1
AT1G13630.4	Camsa.SUN.03G014350.1	Camsa.SUN.14G014770.2	Camsa.SUN.17G014980.2	Camsa.SUN.03G014340.1
AT1G13635.2	Camsa.SUN.03G014360.1	Camsa.SUN.17G014990.1
AT1G13640.1	Camsa.SUN.03G014370.1	Camsa.SUN.14G014790.3	Camsa.SUN.17G015000.2
AT1G13650.2	Camsa.SUN.03G014380.1	Camsa.SUN.14G014830.1	Camsa.SUN.17G015020.1	Camsa.SUN.14G014810.1	Camsa.SUN.17G015010.1
AT1G13670.1	Camsa.SUN.14G014870.1	Camsa.SUN.17G015060.1
AT1G13680.1	Camsa.SUN.17G015070.6
AT1G13690.1	Camsa.SUN.14G014900.1
AT1G13700.2	Camsa.SUN.03G014460.1
AT1G13710.1	Camsa.SUN.03G014470.1
AT1G13730.1	Camsa.SUN.03G014480.2	Camsa.SUN.14G014930.3	Camsa.SUN.17G015120.1
AT1G13740.1	Camsa.SUN.03G014490.1	Camsa.SUN.14G014940.1	Camsa.SUN.17G015130.1
AT1G13750.1	Camsa.SUN.14G014950.1
AT1G13770.1	Camsa.SUN.17G015210.2
AT1G13780.1	Camsa.SUN.17G015240.1
AT1G13790.2	Camsa.SUN.03G014510.1	Camsa.SUN.14G014970.2	Camsa.SUN.17G015250.2
AT1G13800.1	Camsa.SUN.03G014520.2	Camsa.SUN.14G014980.2	Camsa.SUN.17G015260.1
AT1G13810.1	Camsa.SUN.03G014530.1	Camsa.SUN.14G014990.1	Camsa.SUN.17G015270.1
AT1G13820.1	Camsa.SUN.03G014540.1	Camsa.SUN.14G015000.1	Camsa.SUN.17G015280.1
AT1G13830.2	Camsa.SUN.14G015010.1
AT1G13860.1	Camsa.SUN.17G015300.1
AT1G13870.1	Camsa.SUN.03G014570.1	Camsa.SUN.14G015030.1	Camsa.SUN.17G015310.1
AT1G13880.2	Camsa.SUN.03G014580.2	Camsa.SUN.14G015040.3	Camsa.SUN.17G015320.1
AT1G13890.2	Camsa.SUN.03G014590.1	Camsa.SUN.14G015050.1
AT1G13900.1	Camsa.SUN.17G015330.2
AT1G13910.1	Camsa.SUN.03G014610.1	Camsa.SUN.14G015070.1	Camsa.SUN.17G015340.1
AT1G13920.4	Camsa.SUN.03G014620.2	Camsa.SUN.14G015080.2	Camsa.SUN.17G015350.1
AT1G13930.1	Camsa.SUN.03G014630.1	Camsa.SUN.14G015090.1	Camsa.SUN.17G015360.1
AT1G13940.1	Camsa.SUN.03G014640.1	Camsa.SUN.14G015100.1	Camsa.SUN.17G015370.1
AT1G13960.1	Camsa.SUN.03G014650.1	Camsa.SUN.14G015110.1	Camsa.SUN.17G015380.1
AT1G13970.1	Camsa.SUN.14G015120.1	Camsa.SUN.17G015390.5
AT1G13980.1	Camsa.SUN.03G014670.1	Camsa.SUN.14G015140.1
AT1G13990.3	Camsa.SUN.03G014680.1	Camsa.SUN.14G015150.1	Camsa.SUN.17G015410.1
AT1G14000.1	Camsa.SUN.17G015420.1
AT1G14010.1	Camsa.SUN.03G014700.1	Camsa.SUN.14G015170.1	Camsa.SUN.17G015430.1
AT1G14020.1	Camsa.SUN.14G015180.1
AT1G14030.1	Camsa.SUN.14G015190.2
AT1G14048.1	Camsa.SUN.14G015220.1	Camsa.SUN.17G015500.1	Camsa.SUN.14G015210.1	Camsa.SUN.17G015480.1
AT1G14060.1	Camsa.SUN.03G014740.1	Camsa.SUN.14G015230.1	Camsa.SUN.17G015510.1
AT1G14100.1	Camsa.SUN.03G014790.1	Camsa.SUN.14G015280.1	Camsa.SUN.17G015550.2
AT1G14110.1	Camsa.SUN.03G014800.2	Camsa.SUN.14G015290.1	Camsa.SUN.17G015560.1
AT1G14120.1	Camsa.SUN.03G014810.1	Camsa.SUN.14G015300.1	Camsa.SUN.17G015570.1
AT1G14130.1	Camsa.SUN.03G014820.1
AT1G14140.1	Camsa.SUN.03G014830.1
AT1G14150.1	Camsa.SUN.03G014840.1
AT1G14160.1	Camsa.SUN.14G015340.1
AT1G14170.3	Camsa.SUN.14G015350.3
AT1G14190.2	AT1G14185.1	Camsa.SUN.14G015360.1
AT1G14205.1	Camsa.SUN.03G014910.1	Camsa.SUN.14G015370.1	Camsa.SUN.17G015640.1
AT1G14210.1	Camsa.SUN.03G014920.2
AT1G14220.1	Camsa.SUN.17G015660.1
AT1G14250.1	AT1G14230.1	AT1G14240.4
AT1G14260.2	Camsa.SUN.03G014950.1	Camsa.SUN.14G015410.3	Camsa.SUN.17G015680.1
AT1G14270.1	Camsa.SUN.14G015420.1	Camsa.SUN.17G015690.1
AT1G14280.1	Camsa.SUN.03G014970.1	Camsa.SUN.14G015430.1	Camsa.SUN.17G015700.1
AT1G14290.1	Camsa.SUN.03G014980.1
AT1G14300.2	Camsa.SUN.03G014990.1	Camsa.SUN.14G015450.1	Camsa.SUN.17G015720.1
AT1G14310.1	Camsa.SUN.14G015460.1	Camsa.SUN.17G015730.1
AT1G14320.1	Camsa.SUN.03G015020.1	Camsa.SUN.14G015470.1
AT1G14330.1	Camsa.SUN.03G015030.1	Camsa.SUN.14G015480.2	Camsa.SUN.17G015770.1
AT1G14340.1	Camsa.SUN.03G015060.1	Camsa.SUN.14G015490.1	Camsa.SUN.17G015780.1	Camsa.SUN.03G015040.2
AT1G14345.1	Camsa.SUN.03G015050.1	Camsa.SUN.14G015500.1
AT1G14350.2	Camsa.SUN.03G015070.2	Camsa.SUN.14G015510.2	Camsa.SUN.17G015800.1
AT1G14360.1	Camsa.SUN.14G015520.1	Camsa.SUN.17G015810.1
AT1G14370.1	Camsa.SUN.03G015090.1	Camsa.SUN.14G015530.1	Camsa.SUN.17G015820.1
AT1G14380.1	Camsa.SUN.03G015100.3	Camsa.SUN.14G015540.2	Camsa.SUN.17G015830.1
AT1G14390.1	Camsa.SUN.17G015840.2
AT1G14400.1	Camsa.SUN.03G015120.1	Camsa.SUN.17G015850.1
AT1G14410.1	Camsa.SUN.03G015130.1	Camsa.SUN.17G015860.1
AT1G14420.1	Camsa.SUN.03G015170.1	Camsa.SUN.14G015660.1	Camsa.SUN.17G015870.1
AT1G14430.1	Camsa.SUN.14G015670.1
AT1G14440.1	Camsa.SUN.03G015190.1	Camsa.SUN.14G015680.1	Camsa.SUN.17G015890.2
AT1G14460.1	Camsa.SUN.03G015210.1	Camsa.SUN.14G015700.1	Camsa.SUN.17G015910.1
AT1G14490.2	Camsa.SUN.03G015240.1	Camsa.SUN.14G015730.1	Camsa.SUN.17G015960.1
AT1G14500.1	AT1G14480.1	Camsa.SUN.03G015250.1	Camsa.SUN.14G015750.1	Camsa.SUN.17G015970.1
AT1G14510.1	Camsa.SUN.03G015260.1	Camsa.SUN.14G015760.1	Camsa.SUN.17G015980.1
AT1G14520.3	Camsa.SUN.03G015310.2	Camsa.SUN.14G015800.3	Camsa.SUN.17G016010.1
AT1G14530.2	Camsa.SUN.17G016020.2
AT1G14540.1	Camsa.SUN.03G015330.1	Camsa.SUN.14G015820.2
AT1G14550.1	Camsa.SUN.14G015830.1
AT1G14560.1	Camsa.SUN.14G015840.1
AT1G14570.2	Camsa.SUN.14G015850.6	Camsa.SUN.17G016050.3
AT1G14580.3	Camsa.SUN.03G015370.5	Camsa.SUN.14G015860.2	Camsa.SUN.17G016060.4
AT1G14590.1	Camsa.SUN.03G015380.1	Camsa.SUN.14G015870.1
AT1G14600.1	Camsa.SUN.03G015390.1	Camsa.SUN.14G015880.1	Camsa.SUN.17G016080.2
AT1G14610.1	Camsa.SUN.03G015400.1	Camsa.SUN.14G015890.1	Camsa.SUN.17G016090.2
AT1G14620.1	Camsa.SUN.17G016100.1
AT1G14630.1	Camsa.SUN.03G015420.1	Camsa.SUN.14G015910.2	Camsa.SUN.17G016110.2
AT1G14650.1	AT1G14640.1	Camsa.SUN.03G015430.1	Camsa.SUN.14G015930.1	Camsa.SUN.17G016120.2
AT1G14660.1	Camsa.SUN.17G016150.1
AT1G14670.1	Camsa.SUN.14G015980.1	Camsa.SUN.17G016160.1
AT1G14680.1	Camsa.SUN.03G015480.1	Camsa.SUN.14G015990.1	Camsa.SUN.17G016170.1
AT1G14685.3	Camsa.SUN.03G015490.2
AT1G14686.1	Camsa.SUN.03G015500.1	Camsa.SUN.14G016010.1	Camsa.SUN.17G016190.1
AT1G14687.1	Camsa.SUN.03G015510.1	Camsa.SUN.14G016020.1	Camsa.SUN.17G016200.1
AT1G14688.1	Camsa.SUN.03G015270.1	Camsa.SUN.14G016030.1	Camsa.SUN.17G016240.1	Camsa.SUN.14G015770.1	Camsa.SUN.17G015990.1
AT1G14690.1	Camsa.SUN.14G016040.1	Camsa.SUN.17G016250.1
AT1G14700.1	Camsa.SUN.03G015530.1	Camsa.SUN.14G016050.1	Camsa.SUN.17G016260.1
AT1G14710.2	Camsa.SUN.03G015540.1	Camsa.SUN.14G016060.1	Camsa.SUN.17G016270.1
AT1G14720.1	Camsa.SUN.14G016070.1
AT1G14730.1	Camsa.SUN.14G016080.2
AT1G14740.1	Camsa.SUN.14G016090.1
AT1G14750.3	Camsa.SUN.03G015590.1	Camsa.SUN.14G016140.2	Camsa.SUN.17G016330.1
AT1G14755.1	Camsa.SUN.03G015600.1	Camsa.SUN.14G016150.1	Camsa.SUN.17G016340.1
AT1G14760.1	Camsa.SUN.03G015610.1	Camsa.SUN.14G016160.1	Camsa.SUN.17G016350.1
AT1G14770.2	Camsa.SUN.03G015620.1	Camsa.SUN.14G016170.3	Camsa.SUN.17G016360.5
AT1G14780.1	Camsa.SUN.17G016370.2
AT1G14790.1	Camsa.SUN.03G015640.1
AT1G14810.1	Camsa.SUN.14G016200.1
AT1G14820.3	Camsa.SUN.14G016210.1
AT1G14830.1	Camsa.SUN.03G015670.3
AT1G14850.1	Camsa.SUN.03G015680.1	Camsa.SUN.14G016230.1	Camsa.SUN.17G016420.1
AT1G14860.1	Camsa.SUN.03G015700.1	Camsa.SUN.14G016240.1	Camsa.SUN.17G016430.1
AT1G14880.1	AT1G14870.1
AT1G14890.1	Camsa.SUN.03G015740.1	Camsa.SUN.14G016280.1	Camsa.SUN.17G016470.1
AT1G14900.1	Camsa.SUN.03G015750.1	Camsa.SUN.14G016290.2	Camsa.SUN.17G016480.1
AT1G14910.1	Camsa.SUN.17G016490.1
AT1G14920.1	Camsa.SUN.03G015780.1
AT1G14960.1	AT1G14930.1	AT1G14940.1	AT1G14950.1	Camsa.SUN.03G015800.1	Camsa.SUN.14G016350.1	Camsa.SUN.17G016520.1	Camsa.SUN.03G015790.1	Camsa.SUN.14G016340.1	Camsa.SUN.17G016510.1
AT1G14970.1	Camsa.SUN.03G015820.1	Camsa.SUN.14G016370.1
AT1G14980.1	Camsa.SUN.03G015830.1
AT1G14990.2	Camsa.SUN.03G015840.1	Camsa.SUN.14G016390.1
AT1G15000.1	Camsa.SUN.03G015850.1	Camsa.SUN.14G016400.1	Camsa.SUN.17G016570.1
AT1G15010.1	Camsa.SUN.03G015860.2	Camsa.SUN.14G016410.1	Camsa.SUN.17G016580.1
AT1G15020.2	Camsa.SUN.03G015870.1	Camsa.SUN.14G016430.1	Camsa.SUN.17G016600.1
AT1G15030.1	Camsa.SUN.03G015880.1	Camsa.SUN.14G016440.3	Camsa.SUN.17G016610.1
AT1G15040.1	Camsa.SUN.14G016450.1	Camsa.SUN.17G016620.1
AT1G15050.1	Camsa.SUN.03G015900.1	Camsa.SUN.14G016460.1	Camsa.SUN.17G016630.1
AT1G15060.1	Camsa.SUN.03G015910.1	Camsa.SUN.14G016470.1
AT1G15080.1	Camsa.SUN.03G015920.3
AT1G15100.1	Camsa.SUN.03G015930.1	Camsa.SUN.14G016500.1	Camsa.SUN.17G016670.1
AT1G15110.2	Camsa.SUN.17G016680.4
AT1G15125.1	Camsa.SUN.17G016700.1
AT1G15130.1	Camsa.SUN.03G015960.1
AT1G15140.1	Camsa.SUN.03G015970.1	Camsa.SUN.14G016540.1	Camsa.SUN.17G016720.1
AT1G15180.1	AT1G15150.1	AT1G15160.1	AT1G15170.1	Camsa.SUN.03G016000.2	Camsa.SUN.14G016570.1	Camsa.SUN.17G016740.1
AT1G15190.1	Camsa.SUN.03G016030.1	Camsa.SUN.14G016600.1	Camsa.SUN.17G016760.1
AT1G15200.3	Camsa.SUN.03G016040.2	Camsa.SUN.14G016610.1	Camsa.SUN.17G016770.2
AT1G15210.1	Camsa.SUN.03G016050.1	Camsa.SUN.17G016780.1
AT1G15215.4	Camsa.SUN.03G016060.1	Camsa.SUN.14G016630.1	Camsa.SUN.17G016790.1
AT1G15220.2	Camsa.SUN.17G016800.1
AT1G15230.1	Camsa.SUN.03G016090.1	Camsa.SUN.14G016650.1	Camsa.SUN.17G016810.1
AT1G15240.2	Camsa.SUN.03G016100.1	Camsa.SUN.14G016660.1
AT1G15250.1	Camsa.SUN.14G016670.1
AT1G15260.1	Camsa.SUN.03G016120.1	Camsa.SUN.14G016680.1	Camsa.SUN.17G016840.1
AT1G15280.2	Camsa.SUN.03G016130.10	Camsa.SUN.14G016690.3	Camsa.SUN.17G016900.3
AT1G15290.1	Camsa.SUN.03G016140.1	Camsa.SUN.14G016700.1	Camsa.SUN.17G016910.2
AT1G15320.1	Camsa.SUN.03G016160.1	Camsa.SUN.14G016720.1	Camsa.SUN.17G016920.1
AT1G15330.1	Camsa.SUN.14G016730.1
AT1G15340.1	Camsa.SUN.03G016180.1	Camsa.SUN.14G016740.1	Camsa.SUN.17G016940.1
AT1G15350.2	Camsa.SUN.03G016190.1	Camsa.SUN.14G016750.1
AT1G15360.1	Camsa.SUN.03G016210.1	Camsa.SUN.14G016770.1	Camsa.SUN.17G016960.1
AT1G15370.1	Camsa.SUN.03G016230.1	Camsa.SUN.14G016780.1	Camsa.SUN.17G016970.1
AT1G15380.1	Camsa.SUN.03G016240.1	Camsa.SUN.14G016790.1	Camsa.SUN.17G016980.2
AT1G15385.1	Camsa.SUN.03G016250.1	Camsa.SUN.14G016800.1	Camsa.SUN.17G016990.1
AT1G15390.1	Camsa.SUN.17G017000.1
AT1G15400.3	Camsa.SUN.03G016270.1	Camsa.SUN.14G016830.1	Camsa.SUN.17G017010.1
AT1G15410.1	Camsa.SUN.03G016290.1
AT1G15415.1	Camsa.SUN.03G016300.1	Camsa.SUN.14G016860.1	Camsa.SUN.17G017040.1
AT1G15420.1	Camsa.SUN.03G016310.1	Camsa.SUN.14G016870.1	Camsa.SUN.17G017050.1
AT1G15430.2	Camsa.SUN.03G016320.2	Camsa.SUN.14G016880.1	Camsa.SUN.17G017060.1
AT1G15440.1	Camsa.SUN.03G016330.1
AT1G15460.1	Camsa.SUN.03G016340.1
AT1G15470.1	Camsa.SUN.03G016350.1
AT1G15480.1	Camsa.SUN.03G016360.1	Camsa.SUN.14G016920.1	Camsa.SUN.17G017100.1
AT1G15490.1	Camsa.SUN.03G016370.1	Camsa.SUN.14G016930.4	Camsa.SUN.17G017110.1
AT1G15500.1	Camsa.SUN.03G016380.1	Camsa.SUN.14G016940.1
AT1G15510.1	Camsa.SUN.03G016390.1	Camsa.SUN.14G016950.1
AT1G15520.1	Camsa.SUN.03G016400.1
AT1G15530.1	Camsa.SUN.17G017180.1
AT1G15540.3	Camsa.SUN.03G016420.1	Camsa.SUN.14G016990.1	Camsa.SUN.17G017190.2
AT1G15550.1	Camsa.SUN.03G016430.1
AT1G15570.1	Camsa.SUN.03G016440.1
AT1G15580.1	Camsa.SUN.14G017020.1	Camsa.SUN.17G017240.1
AT1G15590.1	Camsa.SUN.03G016450.1	Camsa.SUN.14G017030.1
AT1G15640.1	AT1G15600.1	AT1G15610.1	AT1G15620.1	AT1G15625.1	AT1G15630.1	Camsa.SUN.03G016460.1	Camsa.SUN.14G017040.1	Camsa.SUN.17G017260.1
AT1G15660.1	Camsa.SUN.03G016470.2	Camsa.SUN.14G017050.1	Camsa.SUN.17G017270.3
AT1G15670.1	Camsa.SUN.03G016480.1	Camsa.SUN.14G017060.1	Camsa.SUN.17G017280.1
AT1G15690.1	Camsa.SUN.03G016490.2	Camsa.SUN.17G017320.2
AT1G15700.1	Camsa.SUN.03G016500.1
AT1G15710.1	Camsa.SUN.03G016510.1
AT1G15720.1	Camsa.SUN.03G016520.1	Camsa.SUN.14G017100.1	Camsa.SUN.17G017350.1
AT1G15730.1	Camsa.SUN.03G016530.3	Camsa.SUN.14G017110.1	Camsa.SUN.17G017360.2
AT1G15740.1	Camsa.SUN.03G016540.1	Camsa.SUN.14G017120.1	Camsa.SUN.17G017380.1
AT1G15750.3	Camsa.SUN.03G016550.1
AT1G15757.1	Camsa.SUN.03G016560.2	Camsa.SUN.14G017140.1
AT1G15760.1	Camsa.SUN.03G016570.1	Camsa.SUN.14G017150.1	Camsa.SUN.17G017410.1
AT1G15780.2	AT1G15770.1	Camsa.SUN.03G016600.1	Camsa.SUN.14G017190.1	Camsa.SUN.17G017450.1	Camsa.SUN.17G017430.1	Camsa.SUN.17G017440.1
AT1G15790.3	Camsa.SUN.03G016610.2	Camsa.SUN.14G017200.1	Camsa.SUN.17G017460.1
AT1G15800.1	Camsa.SUN.03G016620.2	Camsa.SUN.14G017210.1	Camsa.SUN.17G017490.1
AT1G15810.1	Camsa.SUN.03G016630.2	Camsa.SUN.14G017220.2	Camsa.SUN.17G017500.1
AT1G15820.1	Camsa.SUN.14G017230.1
AT1G15825.1	Camsa.SUN.03G016650.1	Camsa.SUN.14G017240.1	Camsa.SUN.17G017520.1
AT1G15830.1	Camsa.SUN.14G017250.1
AT1G15860.3	Camsa.SUN.03G016680.6	Camsa.SUN.14G017290.1	Camsa.SUN.17G017550.1
AT1G15870.1	Camsa.SUN.03G016690.1	Camsa.SUN.14G017300.1	Camsa.SUN.17G017560.1
AT1G15880.1	Camsa.SUN.03G016700.2
AT1G15910.1	Camsa.SUN.03G016730.1	Camsa.SUN.14G017340.2	Camsa.SUN.17G017590.1
AT1G15920.2	Camsa.SUN.03G016740.1	Camsa.SUN.14G017350.3
AT1G15930.1	Camsa.SUN.03G016750.1	Camsa.SUN.14G017360.1
AT1G15940.1	Camsa.SUN.03G016770.1	Camsa.SUN.14G017440.2	Camsa.SUN.17G017600.1	Camsa.SUN.03G016760.1
AT1G15950.1	Camsa.SUN.03G016780.1
AT1G15960.1	Camsa.SUN.03G016790.1
AT1G15970.1	Camsa.SUN.03G016800.1
AT1G15980.1	Camsa.SUN.03G016810.1	Camsa.SUN.14G017480.1
AT1G15990.1	Camsa.SUN.17G017650.1
AT1G16000.1	Camsa.SUN.03G016830.1	Camsa.SUN.14G017500.1	Camsa.SUN.17G017660.1
AT1G16010.2	Camsa.SUN.14G017510.2
AT1G16020.1	Camsa.SUN.17G017680.2
AT1G16022.1	Camsa.SUN.03G016860.1	Camsa.SUN.14G017530.2	Camsa.SUN.17G017690.1
AT1G16030.1	Camsa.SUN.14G017540.1	Camsa.SUN.17G017700.1
AT1G16040.1	Camsa.SUN.03G016880.1	Camsa.SUN.14G017550.1	Camsa.SUN.17G017710.1
AT1G16060.1	Camsa.SUN.03G016890.1	Camsa.SUN.14G017560.1	Camsa.SUN.17G017720.1
AT1G16070.1	Camsa.SUN.03G016900.1	Camsa.SUN.14G017570.1
AT1G16080.1	Camsa.SUN.14G017590.1	Camsa.SUN.17G017740.1
AT1G16090.1	Camsa.SUN.03G016920.1	Camsa.SUN.14G017600.1	Camsa.SUN.17G017760.1
AT1G16150.1	AT1G16130.1	Camsa.SUN.03G016960.1	Camsa.SUN.14G017630.1	Camsa.SUN.17G017800.1
AT1G16160.1	AT1G16110.1	AT1G16120.1	Camsa.SUN.03G016970.1	Camsa.SUN.14G017640.1	Camsa.SUN.17G017810.1	Camsa.SUN.17G017770.1	Camsa.SUN.17G017790.1
AT1G16170.1	Camsa.SUN.03G016980.1
AT1G16180.1	Camsa.SUN.14G017650.4
AT1G16190.1	Camsa.SUN.03G017000.1	Camsa.SUN.14G017690.1	Camsa.SUN.17G017840.1
AT1G16210.1	Camsa.SUN.14G017700.1
AT1G16220.1	Camsa.SUN.03G017020.1	Camsa.SUN.14G017710.1	Camsa.SUN.17G017860.1
AT1G16240.1	AT1G16225.2	AT1G16230.1	Camsa.SUN.14G017720.1
AT1G16250.2	Camsa.SUN.14G017730.3
AT1G16260.1	Camsa.SUN.14G017740.1
AT1G16270.2	Camsa.SUN.03G017070.1
AT1G16280.1	Camsa.SUN.14G017760.1
AT1G16290.2	Camsa.SUN.17G017920.1
AT1G16300.1	Camsa.SUN.14G017780.1
AT1G16310.1	Camsa.SUN.03G017110.1
AT1G16320.1	Camsa.SUN.03G017120.1	Camsa.SUN.17G017950.1
AT1G16330.1	Camsa.SUN.03G017130.1	Camsa.SUN.14G017800.1
AT1G16340.4	Camsa.SUN.17G017970.2
AT1G16350.1	Camsa.SUN.03G017150.1	Camsa.SUN.14G017820.2
AT1G16360.2	Camsa.SUN.14G017830.1
AT1G16370.1	Camsa.SUN.17G018020.1
AT1G16380.1	Camsa.SUN.03G017180.1	Camsa.SUN.14G017870.1	Camsa.SUN.17G018030.2	Camsa.SUN.14G017860.1
AT1G16390.1	Camsa.SUN.03G017190.1	Camsa.SUN.17G018040.1
AT1G16410.1	AT1G16400.1	Camsa.SUN.03G017230.1	Camsa.SUN.14G017910.1	Camsa.SUN.17G018090.1
AT1G16420.1	Camsa.SUN.03G017240.1	Camsa.SUN.14G017920.1	Camsa.SUN.17G018100.1
AT1G16440.1	Camsa.SUN.03G017260.1	Camsa.SUN.14G017950.1	Camsa.SUN.17G018120.1
AT1G16445.1	Camsa.SUN.03G017270.1	Camsa.SUN.14G017960.7	Camsa.SUN.17G018130.1
AT1G16460.2	Camsa.SUN.03G017280.4	Camsa.SUN.14G017970.4	Camsa.SUN.17G018140.1
AT1G16470.2	Camsa.SUN.03G017290.1	Camsa.SUN.14G017980.1	Camsa.SUN.17G018150.1
AT1G16480.1	Camsa.SUN.14G017990.1	Camsa.SUN.17G018160.1
AT1G16490.1	Camsa.SUN.17G018170.1
AT1G16500.1	Camsa.SUN.03G017310.1	Camsa.SUN.14G018000.1	Camsa.SUN.17G018180.1
AT1G16510.1	Camsa.SUN.03G017320.1	Camsa.SUN.14G018020.1	Camsa.SUN.17G018190.1
AT1G16515.2	Camsa.SUN.03G017330.1	Camsa.SUN.14G018030.1	Camsa.SUN.17G018200.1
AT1G16520.1	Camsa.SUN.03G017340.1	Camsa.SUN.14G018040.2	Camsa.SUN.17G018210.1
AT1G16530.1	Camsa.SUN.03G017350.4	Camsa.SUN.14G018050.1	Camsa.SUN.17G018220.1
AT1G16540.3	Camsa.SUN.17G018240.1
AT1G16560.1	Camsa.SUN.17G018260.5
AT1G16570.2	Camsa.SUN.14G018080.1	Camsa.SUN.17G018270.1
AT1G16590.1	Camsa.SUN.03G017390.1	Camsa.SUN.14G018100.1	Camsa.SUN.17G018280.1
AT1G16610.3	Camsa.SUN.03G017400.1	Camsa.SUN.14G018110.1
AT1G16630.1	Camsa.SUN.03G017440.1	Camsa.SUN.14G018130.1	Camsa.SUN.17G018310.1
AT1G16640.1	Camsa.SUN.03G017450.1	Camsa.SUN.17G018320.1
AT1G16650.3	Camsa.SUN.14G018140.1	Camsa.SUN.17G018340.1
AT1G16670.1	Camsa.SUN.17G018350.1
AT1G16680.1	Camsa.SUN.03G017470.1
AT1G16690.1	Camsa.SUN.14G018150.1	Camsa.SUN.17G018370.1
AT1G16710.1	Camsa.SUN.03G017490.1	Camsa.SUN.14G018180.1	Camsa.SUN.17G018390.1
AT1G16720.2	Camsa.SUN.14G018190.1
AT1G16730.1	Camsa.SUN.03G017510.3	Camsa.SUN.14G018200.1	Camsa.SUN.17G018410.2
AT1G16740.1	Camsa.SUN.03G017520.1	Camsa.SUN.14G018210.1	Camsa.SUN.17G018420.1
AT1G16750.1	Camsa.SUN.03G017530.1	Camsa.SUN.14G018220.1	Camsa.SUN.17G018430.1
AT1G16760.2	Camsa.SUN.03G017550.1	Camsa.SUN.14G018230.1	Camsa.SUN.17G018450.1
AT1G16770.1	Camsa.SUN.14G018240.1
AT1G16780.1	Camsa.SUN.03G017570.1
AT1G16790.1	Camsa.SUN.03G017580.1	Camsa.SUN.17G018480.1
AT1G16800.2	Camsa.SUN.03G017590.2	Camsa.SUN.17G018490.1
AT1G16810.1	Camsa.SUN.03G017600.3	Camsa.SUN.14G018280.2	Camsa.SUN.17G018500.4
AT1G16820.1	Camsa.SUN.14G018290.1
AT1G16825.1	Camsa.SUN.14G018300.1	Camsa.SUN.17G018510.2
AT1G16830.1	Camsa.SUN.03G017620.1	Camsa.SUN.14G018310.1	Camsa.SUN.17G018520.1
AT1G16840.5	Camsa.SUN.03G017630.5	Camsa.SUN.14G018320.3	Camsa.SUN.17G018530.5
AT1G16850.1	Camsa.SUN.03G017640.1	Camsa.SUN.14G018330.1	Camsa.SUN.17G018540.1
AT1G16860.1	Camsa.SUN.14G018340.1
AT1G16870.1	Camsa.SUN.03G017660.1	Camsa.SUN.14G018350.1	Camsa.SUN.17G018560.1
AT1G16880.1	Camsa.SUN.03G017670.1	Camsa.SUN.14G018360.1	Camsa.SUN.17G018570.3
AT1G16890.3	Camsa.SUN.03G017680.1	Camsa.SUN.14G018370.1	Camsa.SUN.17G018580.1
AT1G16900.1	Camsa.SUN.14G018380.1
AT1G16905.1	Camsa.SUN.03G017700.1	Camsa.SUN.14G018400.1	Camsa.SUN.14G018390.1
AT1G16916.2	Camsa.SUN.03G017730.1	Camsa.SUN.14G018420.1	Camsa.SUN.17G018620.1
AT1G16920.1	Camsa.SUN.03G017740.1	Camsa.SUN.17G018630.1
AT1G16930.1	Camsa.SUN.03G017750.1	Camsa.SUN.14G018440.1	Camsa.SUN.17G018640.1
AT1G16950.1	Camsa.SUN.03G017760.1	Camsa.SUN.14G018460.1	Camsa.SUN.17G018660.1
AT1G16960.1	Camsa.SUN.03G017770.1
AT1G16970.1	Camsa.SUN.03G017780.1
AT1G17000.1	AT1G16980.1	Camsa.SUN.03G017790.1	Camsa.SUN.14G018490.1
AT1G17020.1	AT1G17010.1	Camsa.SUN.17G018750.1
AT1G17030.1	Camsa.SUN.17G018770.1
AT1G17040.2	Camsa.SUN.17G018780.2
AT1G17050.1	Camsa.SUN.03G017850.2	Camsa.SUN.14G018600.1	Camsa.SUN.17G018790.1
AT1G17060.1	Camsa.SUN.03G017860.1	Camsa.SUN.14G018630.1	Camsa.SUN.17G018800.1
AT1G17070.1	Camsa.SUN.03G017870.1	Camsa.SUN.14G018640.1	Camsa.SUN.17G018810.1
AT1G17080.1	Camsa.SUN.14G018650.1
AT1G17090.1	Camsa.SUN.03G017890.4	Camsa.SUN.14G018660.1	Camsa.SUN.17G018830.1
AT1G17100.1	Camsa.SUN.03G017910.1	Camsa.SUN.14G018690.1	Camsa.SUN.17G018850.1
AT1G17110.2	Camsa.SUN.03G017920.1	Camsa.SUN.14G018700.1	Camsa.SUN.17G018860.1
AT1G17120.1	Camsa.SUN.14G018710.1	Camsa.SUN.17G018870.1
AT1G17130.2	Camsa.SUN.03G017940.4	Camsa.SUN.14G018720.3	Camsa.SUN.17G018880.2
AT1G17140.1	Camsa.SUN.03G017950.3	Camsa.SUN.14G018730.3	Camsa.SUN.17G018890.4
AT1G17145.1	Camsa.SUN.03G017960.1	Camsa.SUN.14G018740.1	Camsa.SUN.17G018900.1
AT1G17147.1	Camsa.SUN.14G018750.1	Camsa.SUN.17G018910.1
AT1G17150.1	Camsa.SUN.03G017970.1	Camsa.SUN.14G018760.1	Camsa.SUN.17G018930.1	Camsa.SUN.17G018920.1
AT1G17160.1	Camsa.SUN.03G017980.1	Camsa.SUN.14G018780.2	Camsa.SUN.17G018960.1
AT1G17170.1	Camsa.SUN.03G017990.1	Camsa.SUN.14G018790.1	Camsa.SUN.17G018970.1
AT1G17180.1	Camsa.SUN.17G019000.1
AT1G17190.1	Camsa.SUN.03G018010.1	Camsa.SUN.14G018820.1	Camsa.SUN.17G019010.1
AT1G17200.1	Camsa.SUN.17G019020.1
AT1G17210.1	Camsa.SUN.14G018840.1
AT1G17220.1	Camsa.SUN.03G018050.1
AT1G17230.2	Camsa.SUN.03G018060.1
AT1G17250.1	AT1G17240.2	Camsa.SUN.03G018070.1	Camsa.SUN.14G018870.1	Camsa.SUN.17G019100.1	Camsa.SUN.17G019070.1
AT1G17260.1	Camsa.SUN.14G018880.1
AT1G17270.1	Camsa.SUN.03G018100.1	Camsa.SUN.14G018900.2	Camsa.SUN.17G019130.1
AT1G17280.4	Camsa.SUN.03G018110.1	Camsa.SUN.14G018910.2	Camsa.SUN.17G019140.4
AT1G17285.2	Camsa.SUN.03G018150.1	Camsa.SUN.14G018920.1	Camsa.SUN.17G019150.1	Camsa.SUN.03G018130.1
AT1G17290.1	Camsa.SUN.17G019160.1
AT1G17310.2	Camsa.SUN.03G018160.1	Camsa.SUN.14G018960.1	Camsa.SUN.17G019180.1
AT1G17330.1	Camsa.SUN.03G018180.1	Camsa.SUN.14G018970.1	Camsa.SUN.17G019200.1	Camsa.SUN.03G018170.1
AT1G17340.1	Camsa.SUN.14G018990.1
AT1G17345.1	Camsa.SUN.03G018200.1	Camsa.SUN.14G019000.1	Camsa.SUN.17G019220.1
AT1G17360.1	Camsa.SUN.03G018220.6	Camsa.SUN.14G019020.2	Camsa.SUN.17G019250.9
AT1G17370.1	Camsa.SUN.14G019030.1
AT1G17380.1	Camsa.SUN.03G018250.1	Camsa.SUN.14G019040.1	Camsa.SUN.17G019270.1
AT1G17400.2	Camsa.SUN.03G018260.1	Camsa.SUN.14G019050.1	Camsa.SUN.17G019280.1
AT1G17410.1	Camsa.SUN.03G018270.1	Camsa.SUN.14G019060.3	Camsa.SUN.17G019290.1
AT1G17420.1	Camsa.SUN.03G018280.1	Camsa.SUN.17G019300.1
AT1G17430.1	Camsa.SUN.03G018290.1	Camsa.SUN.14G019140.1
AT1G17440.1	Camsa.SUN.03G018300.5	Camsa.SUN.14G019150.2
AT1G17450.2	Camsa.SUN.14G019160.1
AT1G17455.1	Camsa.SUN.14G019170.2	Camsa.SUN.17G019340.1
AT1G17460.2	Camsa.SUN.03G018320.2	Camsa.SUN.14G019180.3	Camsa.SUN.17G019350.2
AT1G17470.1	Camsa.SUN.17G019370.1
AT1G17480.1	Camsa.SUN.03G018350.2	Camsa.SUN.14G019210.2	Camsa.SUN.17G019380.2
AT1G17490.1	Camsa.SUN.03G018360.1	Camsa.SUN.14G019220.1	Camsa.SUN.17G019390.2
AT1G17500.1	Camsa.SUN.03G018380.1	Camsa.SUN.14G019230.1
AT1G17510.1	Camsa.SUN.03G018390.1	Camsa.SUN.14G019240.1	Camsa.SUN.17G019420.1
AT1G17520.2	Camsa.SUN.03G018400.3	Camsa.SUN.14G019250.1	Camsa.SUN.17G019430.1
AT1G17530.1	Camsa.SUN.17G019440.1
AT1G17540.1	Camsa.SUN.03G018420.1	Camsa.SUN.14G019270.1	Camsa.SUN.17G019450.1
AT1G17550.1	AT1G17545.1	Camsa.SUN.03G018430.1	Camsa.SUN.14G019280.1
AT1G17560.1	Camsa.SUN.03G018440.2	Camsa.SUN.14G019290.1	Camsa.SUN.17G019480.2
AT1G17580.1	Camsa.SUN.14G019300.1
AT1G17600.1	Camsa.SUN.03G018460.1	Camsa.SUN.14G019350.1
AT1G17610.1	Camsa.SUN.03G018470.1	Camsa.SUN.14G019370.1
AT1G17615.1	Camsa.SUN.03G018500.1	Camsa.SUN.14G019440.1	Camsa.SUN.17G019520.1	Camsa.SUN.14G019400.1
AT1G17620.1	Camsa.SUN.03G018510.1	Camsa.SUN.14G019460.1	Camsa.SUN.17G019580.2
AT1G17630.1	Camsa.SUN.03G018520.1	Camsa.SUN.14G019470.1	Camsa.SUN.17G019590.1
AT1G17640.1	Camsa.SUN.03G018530.1	Camsa.SUN.14G019480.1	Camsa.SUN.17G019600.1
AT1G17650.1	Camsa.SUN.03G018540.1	Camsa.SUN.17G019610.1
AT1G17665.1	Camsa.SUN.03G018550.2	Camsa.SUN.17G019620.1
AT1G17680.1	Camsa.SUN.03G018560.1	Camsa.SUN.14G019520.2
AT1G17690.1	Camsa.SUN.03G018580.1	Camsa.SUN.14G019540.4	Camsa.SUN.17G019650.2
AT1G17700.1	Camsa.SUN.03G018590.1	Camsa.SUN.14G019550.1	Camsa.SUN.17G019660.1
AT1G17710.1	Camsa.SUN.17G019670.1
AT1G17720.1	Camsa.SUN.14G019570.3	Camsa.SUN.17G019680.2
AT1G17730.1	Camsa.SUN.03G018620.1
AT1G17745.2	Camsa.SUN.17G019700.1
AT1G17750.1	Camsa.SUN.03G018650.1	Camsa.SUN.14G019600.1	Camsa.SUN.17G019710.1
AT1G17760.1	Camsa.SUN.03G018660.2
AT1G17780.2	Camsa.SUN.03G018680.1	Camsa.SUN.14G019630.2	Camsa.SUN.17G019740.9
AT1G17790.1	Camsa.SUN.03G018690.1	Camsa.SUN.14G019640.1	Camsa.SUN.17G019750.3
AT1G17800.1	Camsa.SUN.03G018700.1	Camsa.SUN.14G019650.1	Camsa.SUN.17G019760.1
AT1G17810.1	Camsa.SUN.03G018710.1	Camsa.SUN.14G019660.1
AT1G17820.1	Camsa.SUN.03G018720.1	Camsa.SUN.14G019670.1	Camsa.SUN.17G019780.1
AT1G17830.1	Camsa.SUN.03G018730.2	Camsa.SUN.14G019680.1	Camsa.SUN.17G019790.1
AT1G17840.1	Camsa.SUN.03G018740.1
AT1G17850.2	Camsa.SUN.03G018750.1	Camsa.SUN.14G019700.3	Camsa.SUN.17G019820.2
AT1G17860.1	Camsa.SUN.03G018760.1	Camsa.SUN.14G019710.1	Camsa.SUN.17G019830.1
AT1G17870.1	Camsa.SUN.17G019840.1
AT1G17910.1	Camsa.SUN.03G018780.1	Camsa.SUN.14G019730.1	Camsa.SUN.17G019850.1
AT1G17920.1	Camsa.SUN.14G019740.1
AT1G17940.5	Camsa.SUN.14G019760.9
AT1G17950.1	Camsa.SUN.03G018810.1	Camsa.SUN.14G019770.1	Camsa.SUN.17G019900.1
AT1G17960.1	Camsa.SUN.17G019920.1
AT1G17970.1	Camsa.SUN.03G018830.1	Camsa.SUN.14G019800.1	Camsa.SUN.17G019940.1
AT1G17980.1	Camsa.SUN.03G018840.1	Camsa.SUN.14G019810.1	Camsa.SUN.17G019950.1
AT1G18010.1	AT1G18000.1	Camsa.SUN.03G018850.1	Camsa.SUN.14G019820.1	Camsa.SUN.17G019960.1
AT1G18020.1	AT1G17990.1
AT1G18030.1	Camsa.SUN.03G018860.1	Camsa.SUN.14G019870.1	Camsa.SUN.17G019970.1
AT1G18040.1	Camsa.SUN.17G019980.1
AT1G18060.1	Camsa.SUN.14G019890.1	Camsa.SUN.17G019990.1
AT1G18070.3	Camsa.SUN.14G019900.2
AT1G18080.1	Camsa.SUN.17G020010.1
AT1G18090.1	Camsa.SUN.03G018950.1	Camsa.SUN.14G019930.1	Camsa.SUN.17G020050.1
AT1G18100.1	Camsa.SUN.17G020060.1
AT1G18140.1	Camsa.SUN.14G019960.1
AT1G18150.2	Camsa.SUN.17G020090.2
AT1G18160.1	Camsa.SUN.17G020100.1
AT1G18170.1	Camsa.SUN.03G019010.1	Camsa.SUN.14G020000.1
AT1G18180.1	Camsa.SUN.03G019020.1	Camsa.SUN.14G020010.1	Camsa.SUN.17G020120.1
AT1G18190.1	Camsa.SUN.14G020030.1	Camsa.SUN.17G020140.4
AT1G18197.2	Camsa.SUN.03G019040.1
AT1G18200.1	Camsa.SUN.03G019060.1	Camsa.SUN.14G020040.1	Camsa.SUN.17G020150.1
AT1G18210.1	Camsa.SUN.14G020050.1
AT1G18250.2	Camsa.SUN.03G019080.1
AT1G18260.1	Camsa.SUN.17G020190.2
AT1G18265.1	Camsa.SUN.03G019100.1	Camsa.SUN.14G020090.1	Camsa.SUN.17G020200.1
AT1G18270.3	Camsa.SUN.17G020210.1
AT1G18280.1	Camsa.SUN.03G019120.1	Camsa.SUN.14G020110.1	Camsa.SUN.17G020220.1
AT1G18290.1	Camsa.SUN.03G019130.1	Camsa.SUN.14G020120.1	Camsa.SUN.17G020230.1
AT1G18300.1	Camsa.SUN.03G019140.1	Camsa.SUN.14G020130.1	Camsa.SUN.17G020240.1
AT1G18310.1	Camsa.SUN.03G019150.1	Camsa.SUN.14G020140.1	Camsa.SUN.17G020250.1
AT1G18320.1	Camsa.SUN.03G019160.1	Camsa.SUN.14G020150.1	Camsa.SUN.17G020260.2
AT1G18330.2	Camsa.SUN.03G019170.1	Camsa.SUN.14G020160.2	Camsa.SUN.17G020270.1
AT1G18335.3	Camsa.SUN.03G019180.6	Camsa.SUN.14G020170.6	Camsa.SUN.17G020280.2
AT1G18340.1	Camsa.SUN.03G019190.1	Camsa.SUN.14G020180.1	Camsa.SUN.17G020290.1
AT1G18360.1	Camsa.SUN.14G020190.1
AT1G18370.1	Camsa.SUN.17G020310.1
AT1G18390.2	Camsa.SUN.17G020320.1
AT1G18400.1	Camsa.SUN.03G019230.1	Camsa.SUN.14G020220.1	Camsa.SUN.17G020330.1
AT1G18410.4	Camsa.SUN.03G019240.2	Camsa.SUN.14G020230.1	Camsa.SUN.17G020340.1
AT1G18420.1	Camsa.SUN.03G019270.2	Camsa.SUN.14G020300.1	Camsa.SUN.17G020370.1
AT1G18440.1	Camsa.SUN.03G019280.1	Camsa.SUN.14G020310.1	Camsa.SUN.17G020380.1
AT1G18450.1	Camsa.SUN.14G020320.1	Camsa.SUN.17G020390.1
AT1G18460.1	Camsa.SUN.17G020450.2
AT1G18470.1	Camsa.SUN.03G019320.2
AT1G18480.1	Camsa.SUN.14G020370.1
AT1G18485.1	Camsa.SUN.17G020480.1
AT1G18490.1	Camsa.SUN.14G020400.1
AT1G18500.1	Camsa.SUN.17G020500.1
AT1G18510.1	Camsa.SUN.03G019370.1	Camsa.SUN.14G020420.1	Camsa.SUN.17G020510.2	Camsa.SUN.03G019360.1
AT1G18520.1	Camsa.SUN.03G019380.1	Camsa.SUN.14G020430.1	Camsa.SUN.17G020520.1
AT1G18530.1	Camsa.SUN.14G020440.1
AT1G18540.1	Camsa.SUN.03G019400.1
AT1G18550.1	Camsa.SUN.03G019410.1
AT1G18560.1	Camsa.SUN.03G019420.1
AT1G18570.1	Camsa.SUN.03G019440.1	Camsa.SUN.14G020480.1	Camsa.SUN.17G020570.1
AT1G18580.1	Camsa.SUN.14G020500.1
AT1G18590.1	Camsa.SUN.03G019470.1
AT1G18600.1	Camsa.SUN.03G019480.2	Camsa.SUN.14G020530.1	Camsa.SUN.17G020600.1
AT1G18610.2	Camsa.SUN.17G020610.2
AT1G18620.2	Camsa.SUN.03G019500.5	Camsa.SUN.14G020550.1	Camsa.SUN.17G020620.8
AT1G18630.1	Camsa.SUN.14G020560.1
AT1G18640.2	Camsa.SUN.03G019510.1	Camsa.SUN.14G020570.1	Camsa.SUN.17G020630.1
AT1G18660.4	Camsa.SUN.03G019520.1	Camsa.SUN.14G020580.1
AT1G18670.3	Camsa.SUN.14G020590.1
AT1G18680.1	Camsa.SUN.03G019540.1
AT1G18700.5	Camsa.SUN.03G019560.1	Camsa.SUN.14G020630.1	Camsa.SUN.17G020690.1
AT1G18710.1	Camsa.SUN.03G019600.1	Camsa.SUN.14G020670.2	Camsa.SUN.17G020710.1	Camsa.SUN.03G019590.1	Camsa.SUN.14G020650.1
AT1G18720.2	Camsa.SUN.03G019610.2	Camsa.SUN.14G020680.1	Camsa.SUN.17G020720.2
AT1G18730.1	Camsa.SUN.03G019620.2	Camsa.SUN.14G020690.1
AT1G18740.1	Camsa.SUN.03G019630.1
AT1G18750.3	Camsa.SUN.03G019640.1	Camsa.SUN.14G020710.2	Camsa.SUN.17G020750.1
AT1G18760.1	Camsa.SUN.03G019650.1	Camsa.SUN.14G020720.1	Camsa.SUN.17G020760.1
AT1G18780.1	Camsa.SUN.03G019660.1	Camsa.SUN.17G020770.1
AT1G18790.1	Camsa.SUN.03G019680.1	Camsa.SUN.14G020750.1	Camsa.SUN.17G020790.1
AT1G18800.1	Camsa.SUN.14G020760.1
AT1G18810.1	Camsa.SUN.03G019700.1	Camsa.SUN.14G020770.1	Camsa.SUN.17G020810.1
AT1G18830.1	Camsa.SUN.03G019710.1	Camsa.SUN.14G020780.1	Camsa.SUN.17G020820.1
AT1G18835.1	Camsa.SUN.03G019720.1	Camsa.SUN.14G020790.1	Camsa.SUN.17G020830.1
AT1G18840.1	Camsa.SUN.14G020810.1	Camsa.SUN.17G020850.2
AT1G18850.1	Camsa.SUN.03G019760.1	Camsa.SUN.14G020820.1	Camsa.SUN.17G020860.1
AT1G18860.1	Camsa.SUN.03G019770.1	Camsa.SUN.14G020830.1	Camsa.SUN.17G020870.1
AT1G18870.1	Camsa.SUN.14G020840.1
AT1G18880.1	Camsa.SUN.14G020850.1
AT1G18890.1	Camsa.SUN.14G020860.1
AT1G18900.3	Camsa.SUN.03G019810.1	Camsa.SUN.14G020870.1	Camsa.SUN.17G020910.2
AT1G18910.1	Camsa.SUN.03G019820.1	Camsa.SUN.14G020880.1	Camsa.SUN.17G020920.1
AT1G18940.1	Camsa.SUN.03G019830.1	Camsa.SUN.14G020920.1
AT1G18950.2	Camsa.SUN.03G019840.1	Camsa.SUN.14G020940.3	Camsa.SUN.17G020940.1
AT1G18960.1	Camsa.SUN.17G020950.1
AT1G18980.1	AT1G18970.1	Camsa.SUN.03G019870.2
AT1G18990.1	Camsa.SUN.03G019900.1	Camsa.SUN.14G021000.2	Camsa.SUN.17G020990.1
AT1G19000.2	Camsa.SUN.03G019910.1	Camsa.SUN.14G021010.1	Camsa.SUN.17G021000.3
AT1G19010.1	Camsa.SUN.03G019920.1	Camsa.SUN.14G021020.3
AT1G19020.1	Camsa.SUN.03G019930.1	Camsa.SUN.14G021030.1
AT1G19025.1	Camsa.SUN.03G019940.1	Camsa.SUN.14G021040.1	Camsa.SUN.17G021020.1
AT1G19050.1	Camsa.SUN.03G019960.1	Camsa.SUN.14G021050.1	Camsa.SUN.17G021040.1
AT1G19090.1	Camsa.SUN.03G019990.1
AT1G19100.1	Camsa.SUN.03G020010.1
AT1G19110.1	Camsa.SUN.14G021130.1
AT1G19115.4	Camsa.SUN.03G020030.1	Camsa.SUN.14G021140.2	Camsa.SUN.17G021100.1
AT1G19120.1	Camsa.SUN.14G021150.1
AT1G19130.1	Camsa.SUN.03G020050.1	Camsa.SUN.14G021160.2	Camsa.SUN.17G021120.1
AT1G19140.2	Camsa.SUN.03G020060.1	Camsa.SUN.14G021170.1	Camsa.SUN.17G021130.1
AT1G19150.1	Camsa.SUN.03G020070.1	Camsa.SUN.14G021180.1	Camsa.SUN.17G021140.2
AT1G19170.1	Camsa.SUN.17G021190.2
AT1G19180.1	Camsa.SUN.03G020090.2	Camsa.SUN.14G021220.2	Camsa.SUN.17G021210.2
AT1G19200.2	Camsa.SUN.03G020100.1	Camsa.SUN.14G021230.1	Camsa.SUN.17G021220.1
AT1G19210.1	Camsa.SUN.03G020110.1	Camsa.SUN.14G021240.1	Camsa.SUN.17G021230.1
AT1G19220.1	Camsa.SUN.14G021260.1
AT1G19230.2	Camsa.SUN.17G021260.1
AT1G19240.1	Camsa.SUN.03G020140.1	Camsa.SUN.17G021270.1
AT1G19250.1	Camsa.SUN.03G020150.1	Camsa.SUN.17G021290.1
AT1G19270.1	Camsa.SUN.03G020170.1	Camsa.SUN.14G021310.3	Camsa.SUN.17G021310.1
AT1G19290.1	Camsa.SUN.03G020180.1	Camsa.SUN.14G021320.2	Camsa.SUN.17G021320.1
AT1G19300.1	Camsa.SUN.17G021330.1
AT1G19310.1	Camsa.SUN.03G020200.3	Camsa.SUN.14G021340.2	Camsa.SUN.17G021340.2
AT1G19320.1	Camsa.SUN.14G021350.1
AT1G19330.3	Camsa.SUN.03G020210.1
AT1G19340.1	Camsa.SUN.03G020220.1	Camsa.SUN.14G021370.1	Camsa.SUN.17G021370.1
AT1G19350.3	Camsa.SUN.03G020240.1	Camsa.SUN.14G021380.2	Camsa.SUN.17G021380.1
AT1G19360.1	Camsa.SUN.14G021390.1
AT1G19370.1	Camsa.SUN.17G021400.1
AT1G19380.1	Camsa.SUN.03G020270.1	Camsa.SUN.14G021410.1	Camsa.SUN.17G021420.1
AT1G19400.1	Camsa.SUN.03G020580.3	Camsa.SUN.14G021660.1	Camsa.SUN.17G021460.1	Camsa.SUN.03G020290.5
AT1G19410.1	Camsa.SUN.03G020300.1	Camsa.SUN.14G021440.1	Camsa.SUN.17G021470.1
AT1G19430.1	Camsa.SUN.03G020310.1
AT1G19440.1	Camsa.SUN.03G020330.1
AT1G19450.1	Camsa.SUN.17G021500.1
AT1G19470.1	AT1G19460.1	Camsa.SUN.03G020350.1	Camsa.SUN.14G021480.1	Camsa.SUN.17G021510.1	Camsa.SUN.14G020960.1	Camsa.SUN.17G020960.1
AT1G19480.1	Camsa.SUN.03G020360.1	Camsa.SUN.14G021490.1	Camsa.SUN.17G021520.2
AT1G19485.2	Camsa.SUN.14G021500.1	Camsa.SUN.17G021530.1
AT1G19490.1	Camsa.SUN.03G020380.1	Camsa.SUN.14G021510.1	Camsa.SUN.17G021540.1
AT1G19500.1	Camsa.SUN.03G020390.1	Camsa.SUN.14G021520.1	Camsa.SUN.17G021550.1
AT1G19510.1	Camsa.SUN.03G020400.1	Camsa.SUN.14G021530.1
AT1G19520.1	Camsa.SUN.03G020420.1	Camsa.SUN.14G021540.1	Camsa.SUN.17G021570.1
AT1G19530.1	Camsa.SUN.03G020430.1	Camsa.SUN.14G021550.1	Camsa.SUN.17G021580.1
AT1G19540.1	Camsa.SUN.03G020440.1	Camsa.SUN.14G021560.1	Camsa.SUN.17G021590.1
AT1G19570.1	AT1G19550.1	Camsa.SUN.03G020450.1	Camsa.SUN.14G021570.1	Camsa.SUN.17G021600.2
AT1G19580.1	Camsa.SUN.03G020460.1
AT1G19600.1	Camsa.SUN.14G021590.1
AT1G19610.1	Camsa.SUN.03G020480.1	Camsa.SUN.17G021630.1
AT1G19630.1	Camsa.SUN.03G020500.1	Camsa.SUN.14G021610.1
AT1G19620.1	Camsa.SUN.03G020490.1	Camsa.SUN.14G021600.1
AT1G19640.1	Camsa.SUN.03G020520.1	Camsa.SUN.14G021620.1	Camsa.SUN.17G021660.1	Camsa.SUN.03G020510.1
AT1G19650.1	Camsa.SUN.03G020530.9	Camsa.SUN.14G021630.1	Camsa.SUN.17G021690.1
AT1G19660.1	Camsa.SUN.14G021640.1	Camsa.SUN.17G021700.1
AT1G19670.1	Camsa.SUN.03G020570.1	Camsa.SUN.14G021650.1	Camsa.SUN.17G021720.1
AT1G19690.1	Camsa.SUN.03G020610.1	Camsa.SUN.14G021680.1	Camsa.SUN.17G021740.1
AT1G19700.3	Camsa.SUN.03G020620.1	Camsa.SUN.17G021750.7
AT1G19710.1	Camsa.SUN.03G020630.1	Camsa.SUN.14G021700.1
AT1G19715.3	Camsa.SUN.03G020640.1	Camsa.SUN.14G021710.1	Camsa.SUN.17G021770.1
AT1G19720.1	Camsa.SUN.14G021720.2
AT1G19730.1	Camsa.SUN.14G021730.2	Camsa.SUN.17G021790.1
AT1G19740.1	Camsa.SUN.03G020650.1	Camsa.SUN.14G021740.1	Camsa.SUN.17G021800.1
AT1G19770.1	Camsa.SUN.03G020660.1
AT1G19790.2	Camsa.SUN.03G020690.1	Camsa.SUN.14G021770.1	Camsa.SUN.17G021820.3
AT1G19800.5	Camsa.SUN.17G021830.3
AT1G19830.1	Camsa.SUN.03G020730.1	Camsa.SUN.14G021810.1	Camsa.SUN.17G021850.1
AT1G19835.3	Camsa.SUN.17G021860.2
AT1G19840.1	Camsa.SUN.17G021870.1
AT1G19850.1	Camsa.SUN.17G021880.1
AT1G19860.2	Camsa.SUN.03G020770.1	Camsa.SUN.14G021850.1	Camsa.SUN.17G021890.1
AT1G19870.1	Camsa.SUN.03G020780.1	Camsa.SUN.14G021860.2	Camsa.SUN.17G021900.1
AT1G19880.1	Camsa.SUN.17G021910.1
AT1G19900.1	Camsa.SUN.03G020810.1	Camsa.SUN.14G021890.1	Camsa.SUN.17G021940.1
AT1G19910.1	Camsa.SUN.03G020820.1	Camsa.SUN.14G021900.1	Camsa.SUN.17G021960.1
AT1G19920.1	Camsa.SUN.14G021910.2
AT1G19940.2	Camsa.SUN.03G020840.1
AT1G19950.1	Camsa.SUN.03G020850.1	Camsa.SUN.14G021930.1	Camsa.SUN.17G021990.1
AT1G19960.1	Camsa.SUN.14G021940.1
AT1G19970.1	Camsa.SUN.03G020880.1	Camsa.SUN.14G021970.1	Camsa.SUN.17G022010.1
AT1G19980.1	Camsa.SUN.03G020890.1	Camsa.SUN.14G021980.2	Camsa.SUN.17G022020.1
AT1G19990.1	Camsa.SUN.03G020900.1	Camsa.SUN.14G021990.1	Camsa.SUN.17G023750.1
AT1G20000.1	Camsa.SUN.17G022040.1
AT1G20010.1	Camsa.SUN.14G022000.2
AT1G20020.1	Camsa.SUN.17G022140.1
AT1G20030.2	Camsa.SUN.17G022170.1
AT1G20050.1	Camsa.SUN.03G020950.1	Camsa.SUN.14G022050.1	Camsa.SUN.17G022180.1
AT1G20060.1	Camsa.SUN.03G020960.1	Camsa.SUN.14G022060.2	Camsa.SUN.17G022240.1	Camsa.SUN.17G022230.3
AT1G20070.1	Camsa.SUN.03G020980.1	Camsa.SUN.14G022080.1	Camsa.SUN.17G022260.2
AT1G20080.3	Camsa.SUN.17G022270.1
AT1G20100.1	Camsa.SUN.03G021010.1	Camsa.SUN.14G022110.1	Camsa.SUN.17G022290.1
AT1G20110.1	Camsa.SUN.03G021020.1	Camsa.SUN.17G022300.1
AT1G20120.1	Camsa.SUN.03G021030.1	Camsa.SUN.17G022310.1
AT1G20130.1	Camsa.SUN.03G021040.1	Camsa.SUN.14G022140.1	Camsa.SUN.17G022330.1
AT1G20132.1	Camsa.SUN.03G021050.1	Camsa.SUN.14G022150.1	Camsa.SUN.17G022340.1
AT1G20150.1	Camsa.SUN.03G021070.1	Camsa.SUN.14G022180.1
AT1G20160.1	Camsa.SUN.03G021080.1
AT1G20180.1	Camsa.SUN.03G021090.1	Camsa.SUN.14G022220.1	Camsa.SUN.17G022380.1
AT1G20190.1	Camsa.SUN.17G022390.1
AT1G20200.1	Camsa.SUN.03G021110.1
AT1G20220.1	Camsa.SUN.03G021130.1	Camsa.SUN.14G022260.1	Camsa.SUN.17G022410.1
AT1G20225.1	Camsa.SUN.17G022420.1
AT1G20230.1	Camsa.SUN.17G022430.1
AT1G20260.1	Camsa.SUN.14G022320.1
AT1G20270.1	Camsa.SUN.14G022330.3
AT1G20300.1	Camsa.SUN.03G021230.1
AT1G20310.1	Camsa.SUN.03G021240.1	Camsa.SUN.14G022350.1	Camsa.SUN.17G022490.1
AT1G20320.1	Camsa.SUN.03G021250.1	Camsa.SUN.14G022360.1	Camsa.SUN.17G022500.1
AT1G20330.1	Camsa.SUN.17G022510.1
AT1G20340.1	Camsa.SUN.03G021270.1	Camsa.SUN.14G022380.1	Camsa.SUN.17G022520.1
AT1G20350.1	Camsa.SUN.14G022390.1	Camsa.SUN.17G022530.1
AT1G20370.1	Camsa.SUN.03G021280.1	Camsa.SUN.14G022410.1	Camsa.SUN.17G022550.1
AT1G20380.1	Camsa.SUN.14G022430.1
AT1G20410.1	Camsa.SUN.03G021300.1	Camsa.SUN.14G022440.1	Camsa.SUN.17G022580.1
AT1G20430.1	Camsa.SUN.14G022460.1
AT1G20440.1	Camsa.SUN.03G021330.1	Camsa.SUN.14G022470.1	Camsa.SUN.17G022620.1
AT1G20450.1	Camsa.SUN.03G021340.1	Camsa.SUN.14G022480.1	Camsa.SUN.17G022630.1
AT1G20460.1	Camsa.SUN.17G022640.1
AT1G20470.1	Camsa.SUN.03G021370.1	Camsa.SUN.14G022510.1	Camsa.SUN.17G022650.1
AT1G20480.1	Camsa.SUN.03G021360.2	Camsa.SUN.14G022500.2
AT1G20500.1	AT1G20490.2	Camsa.SUN.03G021380.1	Camsa.SUN.14G022530.1	Camsa.SUN.17G022680.1	Camsa.SUN.17G022660.1	Camsa.SUN.17G022670.1
AT1G20510.1	Camsa.SUN.03G021410.1
AT1G20520.1	Camsa.SUN.03G021420.1	Camsa.SUN.14G022560.1	Camsa.SUN.17G022700.1	Camsa.SUN.03G021160.1
AT1G20530.1	Camsa.SUN.03G021430.1	Camsa.SUN.14G022570.2	Camsa.SUN.17G022710.1	Camsa.SUN.03G021150.1
AT1G20540.1	Camsa.SUN.17G022720.1
AT1G20550.1	Camsa.SUN.17G022730.1
AT1G20560.1	Camsa.SUN.14G022620.1
AT1G20570.3	Camsa.SUN.03G021470.1	Camsa.SUN.14G022630.2	Camsa.SUN.17G022750.1
AT1G20575.1	Camsa.SUN.17G022760.1
AT1G20580.1	Camsa.SUN.14G022650.1	Camsa.SUN.17G022770.1
AT1G20610.1	AT1G20590.1	Camsa.SUN.03G021500.1
AT1G20630.1	AT1G20620.6	Camsa.SUN.03G021530.1	Camsa.SUN.03G021520.1
AT1G20640.2	Camsa.SUN.17G022800.1
AT1G20650.1	Camsa.SUN.17G022810.1
AT1G20670.1	Camsa.SUN.03G021580.1	Camsa.SUN.14G022730.1	Camsa.SUN.17G022830.1
AT1G20690.1	AT1G20290.1	Camsa.SUN.14G022300.1	Camsa.SUN.17G022450.1
AT1G20696.2	AT1G20693.1	Camsa.SUN.03G021640.1	Camsa.SUN.14G022750.1	Camsa.SUN.17G022880.1
AT1G20700.1	Camsa.SUN.03G021650.1	Camsa.SUN.17G022890.1
AT1G20720.2	Camsa.SUN.03G021670.1	Camsa.SUN.14G022780.1	Camsa.SUN.17G022910.1
AT1G20740.1	AT1G20405.1	AT1G20680.1	AT1G20730.1
AT1G20750.1	Camsa.SUN.03G021680.1	Camsa.SUN.14G022790.1	Camsa.SUN.17G022920.1
AT1G20760.1	Camsa.SUN.03G021690.1	Camsa.SUN.14G022800.1	Camsa.SUN.17G022930.1
AT1G20770.1	Camsa.SUN.03G021700.1	Camsa.SUN.14G022810.1	Camsa.SUN.17G022940.1
AT1G20780.3	Camsa.SUN.03G021710.4
AT1G20790.1	Camsa.SUN.03G021720.1	Camsa.SUN.14G022830.2	Camsa.SUN.17G022970.1
AT1G20800.1	AT1G20795.1	Camsa.SUN.03G021740.1	Camsa.SUN.14G022850.1	Camsa.SUN.17G023030.1	Camsa.SUN.17G023000.2
AT1G20803.1	Camsa.SUN.14G022860.1	Camsa.SUN.17G023010.1
AT1G20810.1	Camsa.SUN.03G021780.1
AT1G20816.1	Camsa.SUN.03G021790.1
AT1G20823.1	Camsa.SUN.03G021800.1	Camsa.SUN.14G022930.1	Camsa.SUN.17G023100.1
AT1G20830.1	Camsa.SUN.03G021810.1	Camsa.SUN.14G022940.1
AT1G20840.2	Camsa.SUN.14G022950.5
AT1G20850.1	Camsa.SUN.14G022960.1
AT1G20860.2	Camsa.SUN.03G021840.1	Camsa.SUN.14G022970.1	Camsa.SUN.17G023140.1
AT1G20870.1	Camsa.SUN.03G021850.1	Camsa.SUN.14G022980.1	Camsa.SUN.17G023150.1
AT1G20880.1	Camsa.SUN.03G021860.1	Camsa.SUN.17G023160.1
AT1G20890.1	Camsa.SUN.03G021870.1	Camsa.SUN.14G023000.1	Camsa.SUN.17G023170.1	Camsa.SUN.14G022990.1
AT1G20900.1	Camsa.SUN.14G023010.1
AT1G20910.1	Camsa.SUN.03G021890.1	Camsa.SUN.14G023020.1	Camsa.SUN.17G023190.1
AT1G20920.3	Camsa.SUN.14G023030.3
AT1G20925.1	Camsa.SUN.03G021910.1	Camsa.SUN.14G023040.1	Camsa.SUN.17G023210.1
AT1G20930.1	Camsa.SUN.17G023220.1
AT1G20940.1	AT1G20240.1	AT1G20360.1	AT1G20735.1	Camsa.SUN.03G022080.2	Camsa.SUN.14G023220.1	Camsa.SUN.17G023410.1	Camsa.SUN.03G021200.1	Camsa.SUN.14G022290.1	Camsa.SUN.17G022440.1
AT1G20950.1	Camsa.SUN.03G021930.1
AT1G20960.1	Camsa.SUN.14G023070.1
AT1G20970.1	Camsa.SUN.03G021950.1	Camsa.SUN.14G023090.3	Camsa.SUN.17G023250.2
AT1G20980.1	Camsa.SUN.03G021960.1	Camsa.SUN.14G023100.1	Camsa.SUN.17G023270.2
AT1G20990.1	Camsa.SUN.17G023280.1
AT1G21000.1	Camsa.SUN.03G021980.1	Camsa.SUN.14G023120.1	Camsa.SUN.17G023290.1
AT1G21010.1	Camsa.SUN.03G022000.1	Camsa.SUN.14G023130.1	Camsa.SUN.17G023310.1
AT1G21050.2	Camsa.SUN.03G022010.1	Camsa.SUN.14G023150.1	Camsa.SUN.17G023340.1
AT1G21060.1	Camsa.SUN.03G022020.1	Camsa.SUN.14G023160.1	Camsa.SUN.17G023350.2
AT1G21065.1	Camsa.SUN.03G022030.1	Camsa.SUN.14G023170.1	Camsa.SUN.17G023360.1
AT1G21070.1	Camsa.SUN.03G022040.2
AT1G21080.3	Camsa.SUN.14G023190.2
AT1G21090.1	Camsa.SUN.03G022060.1	Camsa.SUN.14G023200.1	Camsa.SUN.17G023390.1
AT1G21130.1	AT1G21100.1	AT1G21110.1	AT1G21120.2	Camsa.SUN.03G022070.1
AT1G21140.1	Camsa.SUN.03G022100.1	Camsa.SUN.14G023250.1	Camsa.SUN.17G023440.1
AT1G21150.2	Camsa.SUN.03G022110.1
AT1G21170.2	Camsa.SUN.03G022130.1	Camsa.SUN.17G023470.2
AT1G21190.1	Camsa.SUN.03G022140.2	Camsa.SUN.14G023300.2	Camsa.SUN.17G023480.1
AT1G21200.1	Camsa.SUN.03G022150.3	Camsa.SUN.14G023310.1	Camsa.SUN.17G023490.2
AT1G21245.1	Camsa.SUN.03G022200.1	Camsa.SUN.14G023410.1	Camsa.SUN.14G025320.1
AT1G21270.1	AT1G21210.1	AT1G21230.1	AT1G21240.1	AT1G21250.1	Camsa.SUN.03G022220.1
AT1G21310.1	Camsa.SUN.03G022280.1	Camsa.SUN.14G023560.1	Camsa.SUN.17G023670.1
AT1G21323.1	Camsa.SUN.03G021770.1	Camsa.SUN.14G022900.1	Camsa.SUN.17G023060.1
AT1G21326.1	AT1G21320.1	Camsa.SUN.03G022300.1	Camsa.SUN.14G023580.1	Camsa.SUN.17G023690.1
AT1G21340.1	Camsa.SUN.03G022320.1	Camsa.SUN.14G023590.1	Camsa.SUN.17G023870.1	Camsa.SUN.17G023720.1
AT1G21350.5	Camsa.SUN.03G022310.1	Camsa.SUN.14G023600.1	Camsa.SUN.17G023860.1	Camsa.SUN.17G023710.2
AT1G21360.1	Camsa.SUN.03G022350.2	Camsa.SUN.14G023630.1	Camsa.SUN.17G023770.1
AT1G21370.1	Camsa.SUN.03G022360.2	Camsa.SUN.14G023640.2	Camsa.SUN.17G023780.1
AT1G21380.1	Camsa.SUN.03G022370.3	Camsa.SUN.14G023650.1	Camsa.SUN.17G023790.3
AT1G21390.1	Camsa.SUN.03G022380.1	Camsa.SUN.14G023660.1	Camsa.SUN.17G023800.1
AT1G21395.1	Camsa.SUN.03G022390.1	Camsa.SUN.14G023670.1	Camsa.SUN.17G023810.1
AT1G21400.5	Camsa.SUN.03G022410.1	Camsa.SUN.14G023700.1	Camsa.SUN.17G023830.1	Camsa.SUN.03G022400.1	Camsa.SUN.14G023690.1
AT1G21410.1	Camsa.SUN.03G022440.1	Camsa.SUN.14G023710.1
AT1G21430.1	Camsa.SUN.03G022450.1	Camsa.SUN.14G023720.1	Camsa.SUN.17G023840.1
AT1G21440.1	Camsa.SUN.17G023910.1
AT1G21450.1	Camsa.SUN.03G022480.1
AT1G21460.1	Camsa.SUN.03G022490.1	Camsa.SUN.14G023770.1	Camsa.SUN.17G023940.1
AT1G21480.1	Camsa.SUN.03G022500.1
AT1G21500.1	Camsa.SUN.03G022530.1	Camsa.SUN.14G023790.1
AT1G21510.1	Camsa.SUN.03G022540.1	Camsa.SUN.14G023800.1	Camsa.SUN.17G024010.1
AT1G21520.1	Camsa.SUN.03G022550.1	Camsa.SUN.14G023810.1	Camsa.SUN.17G024020.1
AT1G21528.1	Camsa.SUN.03G022560.1	Camsa.SUN.14G023820.1	Camsa.SUN.17G024040.1
AT1G21540.1	AT1G21530.2	Camsa.SUN.17G024060.1
AT1G21550.1	Camsa.SUN.03G022580.1	Camsa.SUN.14G023840.1	Camsa.SUN.17G024070.1
AT1G21560.3	Camsa.SUN.03G022590.4	Camsa.SUN.14G023850.3	Camsa.SUN.17G024080.1
AT1G21580.1	Camsa.SUN.03G022610.1	Camsa.SUN.14G023870.1	Camsa.SUN.17G024100.1
AT1G21590.1	Camsa.SUN.03G022620.1	Camsa.SUN.14G023880.1	Camsa.SUN.17G024110.1
AT1G21600.1	Camsa.SUN.03G022630.1
AT1G21610.3	Camsa.SUN.03G022640.1	Camsa.SUN.14G023900.1	Camsa.SUN.17G024130.1
AT1G21620.1	Camsa.SUN.03G022650.1	Camsa.SUN.14G023910.1	Camsa.SUN.17G024140.1
AT1G21630.2	Camsa.SUN.03G022660.1	Camsa.SUN.14G023920.1	Camsa.SUN.17G024150.1
AT1G21640.2	Camsa.SUN.03G022670.3
AT1G21651.1	AT1G21650.3	Camsa.SUN.03G022690.1	Camsa.SUN.14G023950.2
AT1G21660.1	Camsa.SUN.03G022720.1	Camsa.SUN.14G024040.1	Camsa.SUN.17G024320.1
AT1G21680.1	Camsa.SUN.14G024060.1
AT1G21690.3	Camsa.SUN.03G022750.1	Camsa.SUN.14G024070.1	Camsa.SUN.17G024350.1
AT1G21695.1	Camsa.SUN.03G022760.1	Camsa.SUN.14G024080.1	Camsa.SUN.17G024360.1
AT1G21700.1	Camsa.SUN.03G022770.1	Camsa.SUN.14G024090.1
AT1G21710.1	Camsa.SUN.03G022780.1	Camsa.SUN.14G024100.1	Camsa.SUN.17G024380.1
AT1G21720.1	Camsa.SUN.03G022790.1	Camsa.SUN.14G024110.1	Camsa.SUN.17G024390.1
AT1G21722.1	Camsa.SUN.03G022800.1	Camsa.SUN.14G024120.1	Camsa.SUN.17G024400.1
AT1G21730.1	Camsa.SUN.17G024410.1
AT1G21740.1	Camsa.SUN.03G022820.2
AT1G21750.1	Camsa.SUN.03G022830.1
AT1G21760.1	Camsa.SUN.14G024170.1
AT1G21770.1	Camsa.SUN.03G022860.1	Camsa.SUN.14G024180.1	Camsa.SUN.17G024470.1
AT1G21780.2	Camsa.SUN.17G024480.1
AT1G21790.1	Camsa.SUN.03G022880.1
AT1G21810.1	Camsa.SUN.14G024220.1	Camsa.SUN.17G024500.2
AT1G21830.1	Camsa.SUN.03G022890.1	Camsa.SUN.14G024230.1	Camsa.SUN.17G024530.1
AT1G21840.1	Camsa.SUN.17G024590.1
AT1G21860.1	AT1G21850.1
AT1G21870.1	Camsa.SUN.14G024280.1
AT1G21880.2	Camsa.SUN.03G022930.1
AT1G21890.1	Camsa.SUN.17G024790.1
AT1G21900.1	Camsa.SUN.03G022950.1	Camsa.SUN.14G024310.2	Camsa.SUN.17G024800.1
AT1G21910.1	Camsa.SUN.03G022970.1	Camsa.SUN.14G024330.1	Camsa.SUN.17G024820.1
AT1G21920.1	Camsa.SUN.03G022980.1	Camsa.SUN.14G024340.1	Camsa.SUN.17G024830.1
AT1G21928.1	AT1G21835.1	AT1G21864.1	AT1G21866.1	AT1G21925.1	Camsa.SUN.14G024350.1
AT1G21930.1	Camsa.SUN.03G022990.1	Camsa.SUN.17G024850.1
AT1G21950.1	AT1G21940.1	Camsa.SUN.03G023010.1	Camsa.SUN.14G024390.1	Camsa.SUN.17G024880.1	Camsa.SUN.03G023000.1	Camsa.SUN.14G024360.1	Camsa.SUN.14G024380.1
AT1G21960.1	Camsa.SUN.14G024430.1
AT1G21970.1	Camsa.SUN.03G023040.4	Camsa.SUN.14G024440.1	Camsa.SUN.17G024910.3
AT1G21980.1	Camsa.SUN.17G024960.1
AT1G21990.1	Camsa.SUN.03G023090.1
AT1G22010.1	Camsa.SUN.03G022700.1	Camsa.SUN.14G024000.1	Camsa.SUN.17G025090.1	Camsa.SUN.14G023960.1	Camsa.SUN.17G024190.1	Camsa.SUN.17G024230.1	Camsa.SUN.17G024260.1	Camsa.SUN.17G024280.1
AT1G22015.1	Camsa.SUN.03G023110.1	Camsa.SUN.14G024530.1
AT1G22020.1	Camsa.SUN.03G023120.1
AT1G22030.1	Camsa.SUN.03G023130.1	Camsa.SUN.14G024550.2	Camsa.SUN.17G025060.1
AT1G22040.1	Camsa.SUN.03G023140.1	Camsa.SUN.17G025070.1
AT1G22050.1	Camsa.SUN.03G023150.1	Camsa.SUN.14G024570.2	Camsa.SUN.17G025080.1
AT1G22060.1	Camsa.SUN.03G023170.1	Camsa.SUN.17G025110.1
AT1G22065.1	Camsa.SUN.03G023190.1	Camsa.SUN.14G024600.1	Camsa.SUN.17G025120.1
AT1G22070.1	Camsa.SUN.03G023220.1
AT1G22080.2	Camsa.SUN.03G023530.1
AT1G22090.1	Camsa.SUN.03G023250.1	Camsa.SUN.14G024650.2	Camsa.SUN.17G025170.1	Camsa.SUN.03G023240.1	Camsa.SUN.14G024640.1	Camsa.SUN.17G025140.1	Camsa.SUN.17G025160.1
AT1G22110.1	Camsa.SUN.03G023270.1	Camsa.SUN.14G024670.1	Camsa.SUN.17G025190.1
AT1G22120.1	Camsa.SUN.03G023280.1	Camsa.SUN.14G024690.1	Camsa.SUN.17G025200.1
AT1G22130.1	Camsa.SUN.03G023290.1	Camsa.SUN.14G024700.2	Camsa.SUN.17G025210.1
AT1G22140.3	Camsa.SUN.17G025220.1
AT1G22150.1	Camsa.SUN.17G025230.1
AT1G22160.1	Camsa.SUN.03G023310.1	Camsa.SUN.14G024720.1	Camsa.SUN.17G025240.1
AT1G22170.1	Camsa.SUN.03G023330.1	Camsa.SUN.14G024730.1	Camsa.SUN.17G025250.1
AT1G22180.4	Camsa.SUN.03G023340.2	Camsa.SUN.14G024750.1	Camsa.SUN.17G025290.1
AT1G22190.1	Camsa.SUN.03G023350.1	Camsa.SUN.14G024760.1	Camsa.SUN.17G025300.1
AT1G22200.1	Camsa.SUN.03G023360.1	Camsa.SUN.14G024770.1	Camsa.SUN.17G025310.1
AT1G22210.1	Camsa.SUN.03G023370.1	Camsa.SUN.14G024780.1	Camsa.SUN.17G025320.1
AT1G22220.1	Camsa.SUN.03G023380.1	Camsa.SUN.14G024790.1	Camsa.SUN.17G025340.1	Camsa.SUN.17G025330.1
AT1G22230.1	Camsa.SUN.03G023390.1	Camsa.SUN.14G024800.1	Camsa.SUN.17G025370.1
AT1G22240.1	Camsa.SUN.03G023400.1	Camsa.SUN.14G024810.1	Camsa.SUN.17G025380.2
AT1G22250.1	Camsa.SUN.03G023410.1	Camsa.SUN.14G024830.1	Camsa.SUN.17G025390.1
AT1G22270.1	Camsa.SUN.17G025410.1
AT1G22275.1	AT1G22260.1	Camsa.SUN.14G024840.1	Camsa.SUN.17G025400.1
AT1G22280.3	Camsa.SUN.17G025430.1
AT1G22300.1	AT1G22290.2	Camsa.SUN.03G023460.1
AT1G22310.2	Camsa.SUN.03G023470.2	Camsa.SUN.14G024890.2	Camsa.SUN.17G025450.2
AT1G22330.1	Camsa.SUN.03G023480.1	Camsa.SUN.14G024900.1	Camsa.SUN.17G025470.1
AT1G22400.1	AT1G22340.1	AT1G22360.1	AT1G22370.2	AT1G22380.1	Camsa.SUN.03G023520.1	Camsa.SUN.14G024970.1	Camsa.SUN.17G025550.2	Camsa.SUN.03G023490.1	Camsa.SUN.03G023510.1	Camsa.SUN.14G024910.1	Camsa.SUN.14G024950.1	Camsa.SUN.14G024960.1	Camsa.SUN.17G025540.1
AT1G22410.1	Camsa.SUN.03G023540.1	Camsa.SUN.17G025570.1
AT1G22420.1	Camsa.SUN.03G023550.1	Camsa.SUN.14G024990.1	Camsa.SUN.17G025580.1
AT1G22440.1	AT1G22430.1	Camsa.SUN.03G023580.1	Camsa.SUN.14G025030.1	Camsa.SUN.17G025620.1	Camsa.SUN.03G023560.1	Camsa.SUN.14G025020.1	Camsa.SUN.17G025610.1
AT1G22460.1	Camsa.SUN.17G025630.1
AT1G22470.1	Camsa.SUN.03G023600.1	Camsa.SUN.14G025060.1	Camsa.SUN.17G025640.1
AT1G22480.1	Camsa.SUN.03G023610.1	Camsa.SUN.14G025070.1	Camsa.SUN.17G025650.1
AT1G22490.2	Camsa.SUN.03G023620.1	Camsa.SUN.14G025080.1	Camsa.SUN.17G025660.1
AT1G22500.1	Camsa.SUN.03G023650.1	Camsa.SUN.14G025090.1	Camsa.SUN.17G025680.1	Camsa.SUN.03G023640.1
AT1G22530.1	Camsa.SUN.03G023680.1	Camsa.SUN.14G025120.1	Camsa.SUN.17G025710.1
AT1G22540.1	Camsa.SUN.17G025720.2
AT1G22570.1	AT1G22550.1	Camsa.SUN.03G023720.1	Camsa.SUN.14G025140.1	Camsa.SUN.17G025740.1	Camsa.SUN.03G023700.1
AT1G22590.2	Camsa.SUN.03G023730.3	Camsa.SUN.14G025150.1	Camsa.SUN.17G025760.2
AT1G22600.1	Camsa.SUN.03G023740.1	Camsa.SUN.14G025160.1	Camsa.SUN.17G025770.1
AT1G22620.1	Camsa.SUN.14G025190.1
AT1G22610.1	Camsa.SUN.14G025180.1
AT1G22630.1	Camsa.SUN.03G023770.1	Camsa.SUN.14G025200.1	Camsa.SUN.17G025800.1
AT1G22640.1	Camsa.SUN.03G023780.1	Camsa.SUN.14G025220.2	Camsa.SUN.17G025810.1
AT1G22650.1	Camsa.SUN.14G025250.1
AT1G22660.4	Camsa.SUN.03G023820.1	Camsa.SUN.14G025270.1	Camsa.SUN.17G025850.2
AT1G22670.1	Camsa.SUN.03G023830.1	Camsa.SUN.14G025280.1	Camsa.SUN.17G025860.1
AT1G22680.1	Camsa.SUN.17G025870.1
AT1G22690.1	Camsa.SUN.03G023840.1	Camsa.SUN.14G025290.2	Camsa.SUN.17G025890.1
AT1G22700.1	Camsa.SUN.03G023850.2
AT1G22730.1	Camsa.SUN.14G025330.1
AT1G22740.1	Camsa.SUN.03G023890.1	Camsa.SUN.14G025340.1	Camsa.SUN.17G025950.1
AT1G22750.4	Camsa.SUN.03G023900.1	Camsa.SUN.17G025960.2
AT1G22760.1	Camsa.SUN.14G025360.1
AT1G22770.1	Camsa.SUN.03G023920.1	Camsa.SUN.14G025380.1	Camsa.SUN.17G025980.1
AT1G22790.2	Camsa.SUN.17G026000.2
AT1G22800.1	Camsa.SUN.14G025400.1
AT1G22810.1	Camsa.SUN.03G023940.1	Camsa.SUN.14G025410.1	Camsa.SUN.17G026020.1
AT1G22830.1	Camsa.SUN.03G023960.1	Camsa.SUN.14G025450.1	Camsa.SUN.17G026060.1
AT1G22840.1	Camsa.SUN.17G026070.1
AT1G22850.1	Camsa.SUN.03G023980.1	Camsa.SUN.17G026080.1
AT1G22860.1	Camsa.SUN.14G025480.1
AT1G22870.1	Camsa.SUN.03G024000.1
AT1G22880.1	Camsa.SUN.03G024010.1	Camsa.SUN.17G026120.1
AT1G22882.1	Camsa.SUN.03G024020.4	Camsa.SUN.14G025510.10	Camsa.SUN.17G026130.4
AT1G22890.1	Camsa.SUN.03G024030.2	Camsa.SUN.14G025520.1	Camsa.SUN.17G026140.1
AT1G22900.1	Camsa.SUN.03G024040.1	Camsa.SUN.17G026150.1
AT1G22910.3	Camsa.SUN.03G024050.3	Camsa.SUN.14G025530.1	Camsa.SUN.17G026160.1
AT1G22920.1	Camsa.SUN.14G025550.1	Camsa.SUN.17G026170.2
AT1G22930.1	Camsa.SUN.03G024070.3
AT1G22940.1	Camsa.SUN.03G024080.1
AT1G22950.1	Camsa.SUN.03G024090.1	Camsa.SUN.14G025620.2	Camsa.SUN.17G026320.2
AT1G22960.1	Camsa.SUN.03G024100.1	Camsa.SUN.14G025630.1	Camsa.SUN.17G026330.1
AT1G22970.1	Camsa.SUN.03G024110.1	Camsa.SUN.14G025640.1	Camsa.SUN.17G026340.1
AT1G22980.2	Camsa.SUN.03G024120.2	Camsa.SUN.14G025650.1	Camsa.SUN.17G026350.1
AT1G22985.1	Camsa.SUN.03G024130.1	Camsa.SUN.14G025660.1	Camsa.SUN.17G026360.1
AT1G22990.1	Camsa.SUN.17G026370.1
AT1G23000.2	Camsa.SUN.03G024150.1	Camsa.SUN.14G025700.1	Camsa.SUN.17G026380.1
AT1G23020.2	Camsa.SUN.17G026400.1
AT1G23030.1	Camsa.SUN.14G025740.1
AT1G23040.1	Camsa.SUN.03G024220.1	Camsa.SUN.14G025770.1	Camsa.SUN.17G026440.1
AT1G23050.1	Camsa.SUN.03G024230.1	Camsa.SUN.14G025780.1	Camsa.SUN.17G026450.1
AT1G23060.1	Camsa.SUN.03G024240.1	Camsa.SUN.14G025790.1	Camsa.SUN.17G026460.1
AT1G23070.1	Camsa.SUN.03G024250.1
AT1G23080.1	Camsa.SUN.03G024270.1	Camsa.SUN.14G025810.1	Camsa.SUN.17G026480.1
AT1G23090.1	Camsa.SUN.03G024280.1
AT1G23100.1	Camsa.SUN.03G024290.1	Camsa.SUN.14G025860.1	Camsa.SUN.17G026500.1
AT1G23110.1	Camsa.SUN.14G025870.1
AT1G23120.2	Camsa.SUN.03G024310.1	Camsa.SUN.14G025880.1	Camsa.SUN.17G026540.1	Camsa.SUN.17G026520.1
AT1G23130.1	Camsa.SUN.14G025920.1	Camsa.SUN.17G026560.1
AT1G23140.1	Camsa.SUN.03G024350.1	Camsa.SUN.14G025950.1	Camsa.SUN.17G026590.1
AT1G23147.1	AT1G23145.1
AT1G23150.1	Camsa.SUN.03G024360.2	Camsa.SUN.14G025960.2	Camsa.SUN.17G026600.1
AT1G23160.1	Camsa.SUN.03G024370.1	Camsa.SUN.17G026610.1
AT1G23180.1	Camsa.SUN.17G026630.1
AT1G23190.1	Camsa.SUN.14G026000.1	Camsa.SUN.17G026640.1
AT1G23200.1	Camsa.SUN.03G024430.1	Camsa.SUN.14G026010.1	Camsa.SUN.17G026650.1	Camsa.SUN.03G024410.1
AT1G23201.2	Camsa.SUN.03G024440.1	Camsa.SUN.14G026030.2	Camsa.SUN.17G026820.1	Camsa.SUN.17G026670.1	Camsa.SUN.17G026700.1
AT1G23205.1	Camsa.SUN.03G024450.1	Camsa.SUN.14G026040.1	Camsa.SUN.17G026810.2	Camsa.SUN.17G026720.1
AT1G23210.1	Camsa.SUN.14G026050.1
AT1G23220.1	Camsa.SUN.14G026070.1
AT1G23230.1	Camsa.SUN.17G026750.2
AT1G23250.1	AT1G23240.4
AT1G23260.1	Camsa.SUN.14G026100.1	Camsa.SUN.17G026770.2
AT1G23270.1	Camsa.SUN.14G026110.1	Camsa.SUN.17G026880.1
AT1G23280.1	Camsa.SUN.03G024540.2	Camsa.SUN.14G026130.1	Camsa.SUN.17G026900.1
AT1G23290.1	Camsa.SUN.14G026140.1
AT1G23310.1	Camsa.SUN.14G026170.2
AT1G23320.1	Camsa.SUN.03G024580.1	Camsa.SUN.14G026180.1	Camsa.SUN.17G026950.1
AT1G23330.1	Camsa.SUN.03G024590.1
AT1G23340.1	Camsa.SUN.17G026970.1
AT1G23350.1	Camsa.SUN.03G024640.1	Camsa.SUN.14G026210.1	Camsa.SUN.17G026980.1
AT1G23360.1	Camsa.SUN.03G024650.1	Camsa.SUN.14G026220.1
AT1G23380.2	Camsa.SUN.03G024680.1	Camsa.SUN.17G027000.1
AT1G23390.1	Camsa.SUN.03G024690.1	Camsa.SUN.14G026240.1	Camsa.SUN.17G027020.1
AT1G23400.1	Camsa.SUN.17G027030.1
AT1G23410.1	Camsa.SUN.03G024710.1
AT1G23420.2	Camsa.SUN.14G026270.1	Camsa.SUN.17G027050.1
AT1G23440.1	Camsa.SUN.14G026280.2
AT1G23450.1	Camsa.SUN.03G024740.1	Camsa.SUN.14G026290.1	Camsa.SUN.17G027070.1
AT1G23480.2	Camsa.SUN.03G024750.1
AT1G23490.1	Camsa.SUN.17G027090.1
AT1G23510.1	Camsa.SUN.03G024760.1	Camsa.SUN.14G026310.1	Camsa.SUN.17G027100.1
AT1G23520.1	Camsa.SUN.14G026320.1	Camsa.SUN.17G027110.1
AT1G23530.1	Camsa.SUN.03G024770.1	Camsa.SUN.14G026330.1	Camsa.SUN.17G027130.1
AT1G23540.1	Camsa.SUN.03G024780.1	Camsa.SUN.14G026340.1	Camsa.SUN.17G027140.1
AT1G23550.1	Camsa.SUN.03G024790.1	Camsa.SUN.14G026370.1	Camsa.SUN.17G027150.1
AT1G23560.1	Camsa.SUN.03G024800.1	Camsa.SUN.14G026380.1	Camsa.SUN.17G027160.1
AT1G23570.2	Camsa.SUN.03G025100.1	Camsa.SUN.17G027170.1	Camsa.SUN.03G024810.1
AT1G23580.1	Camsa.SUN.03G025090.1	Camsa.SUN.17G027180.1	Camsa.SUN.03G024820.1
AT1G23600.1	Camsa.SUN.03G024830.1	Camsa.SUN.17G027190.1
AT1G23645.1	Camsa.SUN.17G027260.1	Camsa.SUN.17G027240.1
AT1G23660.1	AT1G23640.1	Camsa.SUN.17G027270.1	Camsa.SUN.17G027250.1
AT1G23670.2	Camsa.SUN.03G024880.1	Camsa.SUN.17G027280.1
AT1G23690.1	AT1G23590.1	Camsa.SUN.03G024900.1	Camsa.SUN.17G027300.1
AT1G23710.1	Camsa.SUN.03G024910.1	Camsa.SUN.14G026390.1	Camsa.SUN.17G027310.1
AT1G23720.2	Camsa.SUN.14G026400.1
AT1G23730.2	Camsa.SUN.14G026410.1
AT1G23740.1	Camsa.SUN.17G027340.1
AT1G23750.1	Camsa.SUN.03G024950.1	Camsa.SUN.14G026430.1
AT1G23780.1	AT1G23770.1	Camsa.SUN.03G024970.2	Camsa.SUN.14G026460.1	Camsa.SUN.17G027380.1
AT1G23790.1	Camsa.SUN.03G024980.1	Camsa.SUN.14G026470.1
AT1G23800.1	Camsa.SUN.03G024990.1
AT1G23820.1	Camsa.SUN.03G025000.1	Camsa.SUN.14G026500.2	Camsa.SUN.17G027410.1
AT1G23830.1	Camsa.SUN.03G025020.1	Camsa.SUN.14G026510.1	Camsa.SUN.17G027420.1	Camsa.SUN.03G025010.1
AT1G23840.1	Camsa.SUN.03G025030.1	Camsa.SUN.14G026520.1	Camsa.SUN.17G027430.1
AT1G23850.1	Camsa.SUN.14G026530.1	Camsa.SUN.17G027440.1
AT1G23870.1	Camsa.SUN.17G027460.2
[truncated: 18,852 more rows]
[truncated: 16 more columns]

## Sheet: TableS10
Supplementary Table 10. Triplet syntelogs between Arabidopsis thaliana and Camelina sativa cv Suneson.
Arabidopsis thaliana Gene	Camelina sativa syntelogs
AT1G01010.1	Camsa.SUN.03G001360.1	Camsa.SUN.14G001220.2	Camsa.SUN.17G001310.1
AT1G01020.1	Camsa.SUN.03G001340.1	Camsa.SUN.14G001200.1	Camsa.SUN.17G001280.1
AT1G01030.1	Camsa.SUN.03G001330.1	Camsa.SUN.14G001190.1	Camsa.SUN.17G001270.1
AT1G01080.2	Camsa.SUN.03G001300.1	Camsa.SUN.14G001150.1	Camsa.SUN.17G001240.1
AT1G01110.2	Camsa.SUN.03G001270.1	Camsa.SUN.14G001100.1	Camsa.SUN.17G001210.1
AT1G01150.1	Camsa.SUN.03G001240.2	Camsa.SUN.14G001070.1	Camsa.SUN.17G001180.3
AT1G01160.2	Camsa.SUN.03G001230.4	Camsa.SUN.14G001060.3	Camsa.SUN.17G001170.4
AT1G01180.1	Camsa.SUN.03G001210.1	Camsa.SUN.14G001040.1	Camsa.SUN.17G001150.1
AT1G01240.3	Camsa.SUN.03G001110.2	Camsa.SUN.14G000940.2	Camsa.SUN.17G001090.2
AT1G01250.1	Camsa.SUN.03G001100.1	Camsa.SUN.14G000930.1	Camsa.SUN.17G001080.1
AT1G01290.1	Camsa.SUN.03G001070.1	Camsa.SUN.14G000900.2	Camsa.SUN.17G001050.2
AT1G01310.1	Camsa.SUN.03G001040.1	Camsa.SUN.14G000870.1	Camsa.SUN.17G001020.1
AT1G01360.1	Camsa.SUN.03G001000.1	Camsa.SUN.14G000830.4	Camsa.SUN.17G000980.1
AT1G01370.2	Camsa.SUN.03G000990.5	Camsa.SUN.14G000820.2	Camsa.SUN.17G000960.1
AT1G01380.1	Camsa.SUN.03G000960.2	Camsa.SUN.14G000810.1	Camsa.SUN.17G000950.1
AT1G01430.1	Camsa.SUN.03G000930.1	Camsa.SUN.14G000790.1	Camsa.SUN.17G000910.1
AT1G01440.1	Camsa.SUN.03G000920.4	Camsa.SUN.14G000780.1	Camsa.SUN.17G000900.1
AT1G01453.2	Camsa.SUN.03G000880.1	Camsa.SUN.14G000750.1	Camsa.SUN.17G000860.1
AT1G01460.1	Camsa.SUN.03G000870.1	Camsa.SUN.14G000740.1	Camsa.SUN.17G000850.1
AT1G01490.4	Camsa.SUN.03G000830.2	Camsa.SUN.14G000690.4	Camsa.SUN.17G000820.2
AT1G01520.3	Camsa.SUN.03G000800.1	Camsa.SUN.14G000660.1	Camsa.SUN.17G000790.1
AT1G01570.2	Camsa.SUN.03G000750.1	Camsa.SUN.14G000630.1	Camsa.SUN.17G000740.1
AT1G01580.2	Camsa.SUN.03G000730.1	Camsa.SUN.14G000610.1	Camsa.SUN.17G000720.1
AT1G01590.1	Camsa.SUN.03G000710.1	Camsa.SUN.14G000600.1	Camsa.SUN.17G000700.1
AT1G01690.1	Camsa.SUN.03G000620.2	Camsa.SUN.14G000490.1	Camsa.SUN.17G000580.2
AT1G01720.1	Camsa.SUN.03G000580.1	Camsa.SUN.14G000400.1	Camsa.SUN.17G000530.1
AT1G01730.1	Camsa.SUN.03G000570.1	Camsa.SUN.14G000390.1	Camsa.SUN.17G000520.1
AT1G01760.3	Camsa.SUN.03G000540.1	Camsa.SUN.14G000370.1	Camsa.SUN.17G000500.1
AT1G01770.1	Camsa.SUN.03G000530.1	Camsa.SUN.14G000350.1	Camsa.SUN.17G000490.1
AT1G01790.1	Camsa.SUN.03G000520.2	Camsa.SUN.14G000340.1	Camsa.SUN.17G000480.1
AT1G01800.1	Camsa.SUN.03G000510.1	Camsa.SUN.14G000330.1	Camsa.SUN.17G000470.1
AT1G01810.1	Camsa.SUN.03G000500.1	Camsa.SUN.14G000320.1	Camsa.SUN.17G000460.1
AT1G01830.2	Camsa.SUN.03G000490.1	Camsa.SUN.14G000300.1	Camsa.SUN.17G000450.1
AT1G01840.1	Camsa.SUN.03G000480.1	Camsa.SUN.14G000280.1	Camsa.SUN.17G000430.1
AT1G01860.4	Camsa.SUN.03G000470.1	Camsa.SUN.14G000270.1	Camsa.SUN.17G000420.1
AT1G01880.3	Camsa.SUN.03G000460.1	Camsa.SUN.14G000260.1	Camsa.SUN.17G000410.1
AT1G01900.1	Camsa.SUN.03G000450.1	Camsa.SUN.14G000250.1	Camsa.SUN.17G000400.1
AT1G01920.1	Camsa.SUN.03G000420.1	Camsa.SUN.14G000200.1	Camsa.SUN.17G000370.2
AT1G01930.1	Camsa.SUN.03G000400.1	Camsa.SUN.14G000190.1	Camsa.SUN.17G000360.1
AT1G01970.1	Camsa.SUN.03G000360.1	Camsa.SUN.14G000460.1	Camsa.SUN.17G000320.1
AT1G01990.1	Camsa.SUN.03G000330.1	Camsa.SUN.14G000140.1	Camsa.SUN.17G000260.1
AT1G02065.1	Camsa.SUN.03G000260.1	Camsa.SUN.14G000020.1	Camsa.SUN.17G000190.1
AT1G02070.1	Camsa.SUN.03G000240.2	Camsa.SUN.14G000010.1	Camsa.SUN.17G000180.1
AT1G02220.1	Camsa.SUN.03G001380.1	Camsa.SUN.14G001260.1	Camsa.SUN.17G001320.1
AT1G02330.1	Camsa.SUN.03G001500.1	Camsa.SUN.14G001430.1	Camsa.SUN.17G001460.1
AT1G02340.1	Camsa.SUN.03G001520.1	Camsa.SUN.14G001450.2	Camsa.SUN.17G001480.3
AT1G02360.3	Camsa.SUN.03G001540.1	Camsa.SUN.14G001500.1	Camsa.SUN.17G001510.1
AT1G02370.1	Camsa.SUN.03G001550.1	Camsa.SUN.14G001510.1	Camsa.SUN.17G001520.1
AT1G02390.1	Camsa.SUN.03G001560.1	Camsa.SUN.14G001530.1	Camsa.SUN.17G001530.1
AT1G02450.1	Camsa.SUN.03G001660.1	Camsa.SUN.14G001640.1	Camsa.SUN.17G001620.1
AT1G02510.1	Camsa.SUN.03G001710.1	Camsa.SUN.14G001690.1	Camsa.SUN.17G001670.1
AT1G02540.1	Camsa.SUN.03G001740.2	Camsa.SUN.14G001720.2	Camsa.SUN.17G001700.1
AT1G02580.1	Camsa.SUN.03G001780.1	Camsa.SUN.14G001770.1	Camsa.SUN.17G001730.1
AT1G02610.1	Camsa.SUN.03G001820.4	Camsa.SUN.14G001820.1	Camsa.SUN.17G001770.1
AT1G02670.3	Camsa.SUN.03G001900.2	Camsa.SUN.14G001890.1	Camsa.SUN.17G001900.1
AT1G02705.1	Camsa.SUN.03G001980.1	Camsa.SUN.14G001980.1	Camsa.SUN.17G001980.1
AT1G02720.2	Camsa.SUN.03G001990.1	Camsa.SUN.14G001990.1	Camsa.SUN.17G001990.1
AT1G02750.1	Camsa.SUN.03G002040.1	Camsa.SUN.14G002020.1	Camsa.SUN.17G002020.1
AT1G02813.1	Camsa.SUN.03G002090.1	Camsa.SUN.14G002090.1	Camsa.SUN.17G002080.1
AT1G02816.1	Camsa.SUN.03G002100.2	Camsa.SUN.14G002100.1	Camsa.SUN.17G002090.1
AT1G02820.1	Camsa.SUN.03G002110.1	Camsa.SUN.14G002110.1	Camsa.SUN.17G002100.1
AT1G02860.1	Camsa.SUN.03G002150.2	Camsa.SUN.14G002160.2	Camsa.SUN.17G002150.2
AT1G02870.1	Camsa.SUN.03G002160.1	Camsa.SUN.14G002170.1	Camsa.SUN.17G002160.1
AT1G02890.1	Camsa.SUN.03G002200.1	Camsa.SUN.14G002200.1	Camsa.SUN.17G002230.1
AT1G02900.1	Camsa.SUN.03G002240.1	Camsa.SUN.14G002230.1	Camsa.SUN.17G002240.1
AT1G02910.1	Camsa.SUN.03G002250.1	Camsa.SUN.14G002240.1	Camsa.SUN.17G002250.1
AT1G02960.2	Camsa.SUN.03G002290.1	Camsa.SUN.14G002280.3	Camsa.SUN.17G002270.1
AT1G02990.4	Camsa.SUN.03G002310.1	Camsa.SUN.14G002310.1	Camsa.SUN.17G002310.1
AT1G03000.1	Camsa.SUN.03G002320.1	Camsa.SUN.14G002320.1	Camsa.SUN.17G002320.1
AT1G03020.1	Camsa.SUN.03G002340.1	Camsa.SUN.14G002350.2	Camsa.SUN.17G002340.1
AT1G03040.3	Camsa.SUN.03G002360.1	Camsa.SUN.14G002370.1	Camsa.SUN.17G002360.3
AT1G03055.1	Camsa.SUN.03G002380.1	Camsa.SUN.14G002390.1	Camsa.SUN.17G002390.1
AT1G03120.1	Camsa.SUN.03G002470.1	Camsa.SUN.14G002500.1	Camsa.SUN.17G002530.1
AT1G03140.1	Camsa.SUN.03G002490.1	Camsa.SUN.14G002520.1	Camsa.SUN.17G002550.1
AT1G03170.1	Camsa.SUN.03G002560.1	Camsa.SUN.14G002550.2	Camsa.SUN.17G002580.1
AT1G03180.1	Camsa.SUN.03G002580.1	Camsa.SUN.14G002560.1	Camsa.SUN.17G002590.1
AT1G03250.2	Camsa.SUN.03G002670.1	Camsa.SUN.14G002660.1	Camsa.SUN.17G002690.1
AT1G03290.2	Camsa.SUN.03G002710.1	Camsa.SUN.14G002690.2	Camsa.SUN.17G002730.1
AT1G03370.1	Camsa.SUN.03G002760.1	Camsa.SUN.14G002740.1	Camsa.SUN.17G002790.1
AT1G03430.2	Camsa.SUN.03G002810.2	Camsa.SUN.14G002770.1	Camsa.SUN.17G002830.3
AT1G03445.1	Camsa.SUN.03G002830.1	Camsa.SUN.14G002790.1	Camsa.SUN.17G002850.1
AT1G03457.2	Camsa.SUN.03G002840.2	Camsa.SUN.14G002800.1	Camsa.SUN.17G002860.1
AT1G03540.1	Camsa.SUN.03G002960.2	Camsa.SUN.14G002890.1	Camsa.SUN.17G002980.1
AT1G03550.1	Camsa.SUN.03G002970.1	Camsa.SUN.14G002900.1	Camsa.SUN.17G002990.1
AT1G03560.1	Camsa.SUN.03G003020.3	Camsa.SUN.14G002910.1	Camsa.SUN.17G003000.1
AT1G03600.1	Camsa.SUN.03G003040.1	Camsa.SUN.14G002930.1	Camsa.SUN.17G003020.1
AT1G03650.1	Camsa.SUN.03G003080.1	Camsa.SUN.14G002970.1	Camsa.SUN.17G003060.1
AT1G03660.1	Camsa.SUN.03G003090.1	Camsa.SUN.14G002980.1	Camsa.SUN.17G003070.1
AT1G03680.1	Camsa.SUN.03G003100.1	Camsa.SUN.14G002990.1	Camsa.SUN.17G003090.2
AT1G03710.1	Camsa.SUN.03G003150.1	Camsa.SUN.14G003040.3	Camsa.SUN.17G003140.2
AT1G03740.1	Camsa.SUN.03G003200.1	Camsa.SUN.14G003090.2	Camsa.SUN.17G003210.1
AT1G03760.1	Camsa.SUN.03G003220.2	Camsa.SUN.14G003110.1	Camsa.SUN.17G003230.1
AT1G03770.2	Camsa.SUN.03G003230.3	Camsa.SUN.14G003120.1	Camsa.SUN.17G003240.1
AT1G03780.3	Camsa.SUN.03G003240.1	Camsa.SUN.14G003130.1	Camsa.SUN.17G003250.1
AT1G03790.1	Camsa.SUN.03G003250.1	Camsa.SUN.14G003150.1	Camsa.SUN.17G003260.2
AT1G03800.1	Camsa.SUN.03G003260.1	Camsa.SUN.14G003160.1	Camsa.SUN.17G003270.1
AT1G03810.1	Camsa.SUN.03G003270.1	Camsa.SUN.14G003180.1	Camsa.SUN.17G003280.1
AT1G03820.1	Camsa.SUN.03G003280.1	Camsa.SUN.14G003190.1	Camsa.SUN.17G003290.1
AT1G03840.1	Camsa.SUN.03G003310.1	Camsa.SUN.14G003210.1	Camsa.SUN.17G003310.1
AT1G03850.1	Camsa.SUN.03G003360.1	Camsa.SUN.14G003240.1	Camsa.SUN.17G003330.1
AT1G03870.1	Camsa.SUN.03G003380.1	Camsa.SUN.14G003260.1	Camsa.SUN.17G003350.1
AT1G03910.2	Camsa.SUN.03G003420.1	Camsa.SUN.14G003300.1	Camsa.SUN.17G003390.1
AT1G03930.1	Camsa.SUN.03G003430.2	Camsa.SUN.14G003320.1	Camsa.SUN.17G003410.2
AT1G03950.1	Camsa.SUN.03G003490.1	Camsa.SUN.14G003350.2	Camsa.SUN.17G003430.1
AT1G03980.2	Camsa.SUN.03G003510.1	Camsa.SUN.14G003370.1	Camsa.SUN.17G003450.1
AT1G03982.1	Camsa.SUN.03G003520.1	Camsa.SUN.14G003390.1	Camsa.SUN.17G003470.1
AT1G04000.1	Camsa.SUN.03G003540.1	Camsa.SUN.14G003420.1	Camsa.SUN.17G003480.1
AT1G04020.1	Camsa.SUN.03G003560.2	Camsa.SUN.14G003440.2	Camsa.SUN.17G003510.1
AT1G04030.1	Camsa.SUN.03G003570.3	Camsa.SUN.14G003460.2	Camsa.SUN.17G003520.1
AT1G04050.1	Camsa.SUN.03G003590.1	Camsa.SUN.14G003470.1	Camsa.SUN.17G003540.1
AT1G04100.1	Camsa.SUN.03G003620.1	Camsa.SUN.14G003510.1	Camsa.SUN.17G003570.6
AT1G04150.1	Camsa.SUN.03G003670.1	Camsa.SUN.14G003570.1	Camsa.SUN.17G003610.1
AT1G04190.1	Camsa.SUN.03G003730.1	Camsa.SUN.14G003650.1	Camsa.SUN.17G003690.1
AT1G04230.1	Camsa.SUN.03G003770.1	Camsa.SUN.14G003720.2	Camsa.SUN.17G003790.1
AT1G04240.2	Camsa.SUN.03G003780.1	Camsa.SUN.14G003730.1	Camsa.SUN.17G003800.1
AT1G04280.1	Camsa.SUN.03G003830.1	Camsa.SUN.14G003770.4	Camsa.SUN.17G003840.4
AT1G04300.3	Camsa.SUN.03G003860.2	Camsa.SUN.14G003790.3	Camsa.SUN.17G003850.1
AT1G04360.1	Camsa.SUN.03G003910.1	Camsa.SUN.14G003830.1	Camsa.SUN.17G003880.1
AT1G04445.2	Camsa.SUN.03G004080.1	Camsa.SUN.14G004000.1	Camsa.SUN.17G004050.1
AT1G04450.1	Camsa.SUN.03G004090.1	Camsa.SUN.14G004010.1	Camsa.SUN.17G004060.1
AT1G04480.1	Camsa.SUN.03G004120.1	Camsa.SUN.14G004050.1	Camsa.SUN.17G004090.1
AT1G04490.3	Camsa.SUN.03G004130.1	Camsa.SUN.14G004060.1	Camsa.SUN.17G004100.1
AT1G04530.1	Camsa.SUN.03G004170.1	Camsa.SUN.14G004100.1	Camsa.SUN.17G004140.1
AT1G04540.1	Camsa.SUN.03G004180.1	Camsa.SUN.14G004110.1	Camsa.SUN.17G004150.1
AT1G04555.1	Camsa.SUN.03G004220.1	Camsa.SUN.14G004130.1	Camsa.SUN.17G004170.1
AT1G04560.1	Camsa.SUN.03G004230.1	Camsa.SUN.14G004140.1	Camsa.SUN.17G004180.1
AT1G04570.1	Camsa.SUN.03G004240.3	Camsa.SUN.14G004150.1	Camsa.SUN.17G004190.1
AT1G04590.2	Camsa.SUN.03G004260.3	Camsa.SUN.14G004170.1	Camsa.SUN.17G004210.1
AT1G04650.1	Camsa.SUN.03G004330.1	Camsa.SUN.14G004230.1	Camsa.SUN.17G004270.1
AT1G04660.1	Camsa.SUN.03G004340.1	Camsa.SUN.14G004240.1	Camsa.SUN.17G004280.1
AT1G04670.1	Camsa.SUN.03G004350.1	Camsa.SUN.14G004250.1	Camsa.SUN.17G004290.1
AT1G04700.1	Camsa.SUN.03G004380.1	Camsa.SUN.14G004280.1	Camsa.SUN.17G004320.1
AT1G04710.1	Camsa.SUN.03G004400.1	Camsa.SUN.14G004300.1	Camsa.SUN.17G004340.1
AT1G04770.1	Camsa.SUN.03G004440.1	Camsa.SUN.14G004340.1	Camsa.SUN.17G004390.1
AT1G04790.1	Camsa.SUN.03G004480.1	Camsa.SUN.14G004380.1	Camsa.SUN.17G004430.6
AT1G04800.1	Camsa.SUN.03G004490.1	Camsa.SUN.14G004390.1	Camsa.SUN.17G004440.1
AT1G04840.1	Camsa.SUN.03G004530.1	Camsa.SUN.14G004450.1	Camsa.SUN.17G004470.1
AT1G04860.1	Camsa.SUN.03G004550.2	Camsa.SUN.14G004490.1	Camsa.SUN.17G004490.1
AT1G04880.1	Camsa.SUN.03G004560.1	Camsa.SUN.14G004500.1	Camsa.SUN.17G004510.1
AT1G04890.1	Camsa.SUN.03G004570.1	Camsa.SUN.14G004510.1	Camsa.SUN.17G004520.1
AT1G04930.2	Camsa.SUN.03G004620.1	Camsa.SUN.14G004550.3	Camsa.SUN.17G004560.1
AT1G04945.3	Camsa.SUN.03G004640.1	Camsa.SUN.14G004570.1	Camsa.SUN.17G004580.1
AT1G04950.3	Camsa.SUN.03G004650.1	Camsa.SUN.14G004580.1	Camsa.SUN.17G004590.1
AT1G04970.1	Camsa.SUN.03G004660.2	Camsa.SUN.14G004600.3	Camsa.SUN.17G004610.2
AT1G04990.1	Camsa.SUN.03G004690.2	Camsa.SUN.14G004630.1	Camsa.SUN.17G004640.1
AT1G05000.2	Camsa.SUN.03G004700.1	Camsa.SUN.14G004650.2	Camsa.SUN.17G004650.1
AT1G05020.1	Camsa.SUN.03G004720.1	Camsa.SUN.14G004670.1	Camsa.SUN.17G004670.1
AT1G05040.1	Camsa.SUN.03G004730.1	Camsa.SUN.14G004690.1	Camsa.SUN.17G004700.1
AT1G05080.1	Camsa.SUN.03G004790.1	Camsa.SUN.14G004750.1	Camsa.SUN.17G004790.1
AT1G05100.1	Camsa.SUN.03G004810.1	Camsa.SUN.14G004780.1	Camsa.SUN.17G004820.1
AT1G05120.2	Camsa.SUN.03G004820.1	Camsa.SUN.14G004790.1	Camsa.SUN.17G004830.1
AT1G05140.1	Camsa.SUN.03G004830.1	Camsa.SUN.14G004810.1	Camsa.SUN.17G004840.1
AT1G05180.1	Camsa.SUN.03G004880.1	Camsa.SUN.14G004850.1	Camsa.SUN.17G004890.1
AT1G05270.1	Camsa.SUN.03G004980.1	Camsa.SUN.14G004940.1	Camsa.SUN.17G004980.1
AT1G05280.1	Camsa.SUN.03G004990.1	Camsa.SUN.14G004950.1	Camsa.SUN.17G004990.2
AT1G05290.1	Camsa.SUN.03G005000.1	Camsa.SUN.14G004960.1	Camsa.SUN.17G005000.1
AT1G05291.1	Camsa.SUN.03G005010.1	Camsa.SUN.14G004970.1	Camsa.SUN.17G005010.1
AT1G05300.1	Camsa.SUN.03G005030.2	Camsa.SUN.14G004990.1	Camsa.SUN.17G005030.2
AT1G05320.9	Camsa.SUN.03G005050.1	Camsa.SUN.14G005030.1	Camsa.SUN.17G005070.1
AT1G05330.1	Camsa.SUN.03G005060.1	Camsa.SUN.14G005040.1	Camsa.SUN.17G005080.1
AT1G05340.1	Camsa.SUN.03G005070.1	Camsa.SUN.14G005050.1	Camsa.SUN.17G005090.1
AT1G05385.1	Camsa.SUN.03G005120.1	Camsa.SUN.14G005100.1	Camsa.SUN.17G005170.1
AT1G05410.1	Camsa.SUN.03G005140.6	Camsa.SUN.14G005120.1	Camsa.SUN.17G005190.1
AT1G05420.2	Camsa.SUN.03G005130.1	Camsa.SUN.14G005110.1	Camsa.SUN.17G005180.1
AT1G05440.1	Camsa.SUN.03G005160.1	Camsa.SUN.14G005150.2	Camsa.SUN.17G005230.1
AT1G05450.2	Camsa.SUN.03G005170.1	Camsa.SUN.14G005160.1	Camsa.SUN.17G005240.1
AT1G05575.1	Camsa.SUN.03G005290.1	Camsa.SUN.14G005290.1	Camsa.SUN.17G005360.1
AT1G05610.2	Camsa.SUN.03G005330.1	Camsa.SUN.14G005380.1	Camsa.SUN.17G005400.1
AT1G05690.1	Camsa.SUN.03G005500.1	Camsa.SUN.14G005500.2	Camsa.SUN.17G005510.3
AT1G05700.2	Camsa.SUN.03G005520.1	Camsa.SUN.14G005510.1	Camsa.SUN.17G005520.1
AT1G05730.1	Camsa.SUN.03G005540.1	Camsa.SUN.14G005540.1	Camsa.SUN.17G005560.1
AT1G05750.1	Camsa.SUN.03G005560.1	Camsa.SUN.14G005560.2	Camsa.SUN.17G005580.1
AT1G05800.1	Camsa.SUN.03G005600.1	Camsa.SUN.14G005610.2	Camsa.SUN.17G005620.1
AT1G05810.2	Camsa.SUN.03G005630.1	Camsa.SUN.14G005630.1	Camsa.SUN.17G005640.1
AT1G05820.1	Camsa.SUN.03G005650.1	Camsa.SUN.14G005650.1	Camsa.SUN.17G005650.1
AT1G05835.1	Camsa.SUN.03G005670.1	Camsa.SUN.14G005670.1	Camsa.SUN.17G005670.1
AT1G05870.1	Camsa.SUN.03G005750.1	Camsa.SUN.14G005730.4	Camsa.SUN.17G005720.4
AT1G05880.2	Camsa.SUN.03G005760.1	Camsa.SUN.14G005740.1	Camsa.SUN.17G005730.1
AT1G05890.2	Camsa.SUN.03G005770.1	Camsa.SUN.14G005750.1	Camsa.SUN.17G005740.1
AT1G05894.1	Camsa.SUN.03G005780.1	Camsa.SUN.14G005760.1	Camsa.SUN.17G005750.1
AT1G05920.1	Camsa.SUN.03G005810.1	Camsa.SUN.14G005800.2	Camsa.SUN.17G005790.1
AT1G05970.2	Camsa.SUN.03G005850.3	Camsa.SUN.14G005860.3	Camsa.SUN.17G005840.1
AT1G06050.1	Camsa.SUN.03G005970.3	Camsa.SUN.14G005940.1	Camsa.SUN.17G005920.1
AT1G06060.1	Camsa.SUN.03G005980.1	Camsa.SUN.14G005950.2	Camsa.SUN.17G005930.3
AT1G06150.2	Camsa.SUN.03G006110.1	Camsa.SUN.14G006070.1	Camsa.SUN.17G006050.1
AT1G06180.1	Camsa.SUN.03G006300.1	Camsa.SUN.14G006150.2	Camsa.SUN.17G006080.1
AT1G06190.5	Camsa.SUN.03G006310.1	Camsa.SUN.14G006160.1	Camsa.SUN.17G006090.1
AT1G06210.1	Camsa.SUN.03G006340.1	Camsa.SUN.14G006180.1	Camsa.SUN.17G006110.2
AT1G06225.1	Camsa.SUN.03G006350.1	Camsa.SUN.14G006190.1	Camsa.SUN.17G006120.1
AT1G06230.2	Camsa.SUN.03G006360.1	Camsa.SUN.14G006200.1	Camsa.SUN.17G006130.1
AT1G06280.1	Camsa.SUN.03G006410.1	Camsa.SUN.14G006260.1	Camsa.SUN.17G006180.1
AT1G06320.1	Camsa.SUN.03G006470.1	Camsa.SUN.14G006300.1	Camsa.SUN.17G006240.1
AT1G06340.1	Camsa.SUN.03G006480.1	Camsa.SUN.14G006320.1	Camsa.SUN.17G006260.1
AT1G06420.1	Camsa.SUN.03G006540.1	Camsa.SUN.14G006420.1	Camsa.SUN.17G006320.1
AT1G06450.1	Camsa.SUN.03G006580.1	Camsa.SUN.14G006450.1	Camsa.SUN.17G006340.1
AT1G06460.1	Camsa.SUN.03G006570.1	Camsa.SUN.14G006460.1	Camsa.SUN.17G006350.1
AT1G06475.1	Camsa.SUN.03G006600.1	Camsa.SUN.14G006480.1	Camsa.SUN.17G006370.1
AT1G06500.3	Camsa.SUN.03G006620.3	Camsa.SUN.14G006500.1	Camsa.SUN.17G006390.1
AT1G06510.1	Camsa.SUN.03G006640.2	Camsa.SUN.14G006510.1	Camsa.SUN.17G006400.2
AT1G06530.1	Camsa.SUN.03G006660.1	Camsa.SUN.14G006530.1	Camsa.SUN.17G006420.1
AT1G06540.1	Camsa.SUN.03G006670.1	Camsa.SUN.14G006540.1	Camsa.SUN.17G006430.1
AT1G06550.1	Camsa.SUN.03G006680.1	Camsa.SUN.14G006550.1	Camsa.SUN.17G006440.1
AT1G06660.1	Camsa.SUN.03G006750.1	Camsa.SUN.14G006610.1	Camsa.SUN.17G006550.1
AT1G06670.1	Camsa.SUN.03G006760.1	Camsa.SUN.14G006620.1	Camsa.SUN.17G006560.1
AT1G06680.1	Camsa.SUN.03G006770.1	Camsa.SUN.14G006650.1	Camsa.SUN.17G006570.1
AT1G06710.2	Camsa.SUN.03G006810.1	Camsa.SUN.14G006730.1	Camsa.SUN.17G006660.1
AT1G06760.1	Camsa.SUN.03G006860.1	Camsa.SUN.14G006780.1	Camsa.SUN.17G006710.1
AT1G06770.1	Camsa.SUN.03G006870.2	Camsa.SUN.14G006790.2	Camsa.SUN.17G006720.2
AT1G06780.2	Camsa.SUN.03G006880.1	Camsa.SUN.14G006800.1	Camsa.SUN.17G006730.1
AT1G06850.1	Camsa.SUN.03G006930.1	Camsa.SUN.14G006850.1	Camsa.SUN.17G006790.1
AT1G06870.1	Camsa.SUN.03G006940.2	Camsa.SUN.14G006860.2	Camsa.SUN.17G006800.2
AT1G06910.1	Camsa.SUN.03G006970.1	Camsa.SUN.14G006890.1	Camsa.SUN.17G006830.1
AT1G06920.1	Camsa.SUN.03G006980.1	Camsa.SUN.14G006900.1	Camsa.SUN.17G006840.1
AT1G06923.1	Camsa.SUN.03G006990.1	Camsa.SUN.14G006910.1	Camsa.SUN.17G006850.1
AT1G06930.1	Camsa.SUN.03G007020.1	Camsa.SUN.14G006930.1	Camsa.SUN.17G006860.1
AT1G06960.1	Camsa.SUN.03G007040.1	Camsa.SUN.14G006950.1	Camsa.SUN.17G006880.1
AT1G06980.1	Camsa.SUN.03G007060.1	Camsa.SUN.14G006970.1	Camsa.SUN.17G006910.2
AT1G07010.3	Camsa.SUN.03G007100.2	Camsa.SUN.14G007030.1	Camsa.SUN.17G006950.1
AT1G07020.1	Camsa.SUN.03G007110.1	Camsa.SUN.14G007040.1	Camsa.SUN.17G006960.1
AT1G07050.2	Camsa.SUN.03G007140.1	Camsa.SUN.14G007080.1	Camsa.SUN.17G006990.1
AT1G07060.2	Camsa.SUN.03G007150.1	Camsa.SUN.14G007090.1	Camsa.SUN.17G007000.1
AT1G07080.1	Camsa.SUN.03G007170.1	Camsa.SUN.14G007110.1	Camsa.SUN.17G007020.1
AT1G07130.1	Camsa.SUN.03G007210.1	Camsa.SUN.14G007150.1	Camsa.SUN.17G007060.1
AT1G07135.1	Camsa.SUN.03G007220.2	Camsa.SUN.14G007170.1	Camsa.SUN.17G007080.1
AT1G07140.1	Camsa.SUN.03G007230.2	Camsa.SUN.14G007180.1	Camsa.SUN.17G007090.1
AT1G07150.1	Camsa.SUN.03G007250.1	Camsa.SUN.14G007200.1	Camsa.SUN.17G007110.2
AT1G07170.3	Camsa.SUN.03G007270.1	Camsa.SUN.14G007220.1	Camsa.SUN.17G007130.1
AT1G07175.1	Camsa.SUN.03G007280.1	Camsa.SUN.14G007230.1	Camsa.SUN.17G007140.1
AT1G07200.2	Camsa.SUN.03G007300.1	Camsa.SUN.14G007250.1	Camsa.SUN.17G007160.1
AT1G07210.1	Camsa.SUN.03G007310.1	Camsa.SUN.14G007260.1	Camsa.SUN.17G007180.2
AT1G07260.1	Camsa.SUN.03G007370.1	Camsa.SUN.14G007310.1	Camsa.SUN.17G007220.1
AT1G07270.1	Camsa.SUN.03G007380.1	Camsa.SUN.14G007320.1	Camsa.SUN.17G007230.1
AT1G07280.1	Camsa.SUN.03G007390.1	Camsa.SUN.14G007330.3	Camsa.SUN.17G007250.4
AT1G07290.1	Camsa.SUN.03G007400.1	Camsa.SUN.14G007340.1	Camsa.SUN.17G007260.1
AT1G07300.3	Camsa.SUN.03G007410.1	Camsa.SUN.14G007350.1	Camsa.SUN.17G007270.1
AT1G07330.2	Camsa.SUN.03G007440.1	Camsa.SUN.14G007380.1	Camsa.SUN.17G007300.1
AT1G07370.1	Camsa.SUN.03G007470.1	Camsa.SUN.14G007410.1	Camsa.SUN.17G007330.1
AT1G07400.1	Camsa.SUN.03G007490.1	Camsa.SUN.14G007430.1	Camsa.SUN.17G007350.1
AT1G07440.1	Camsa.SUN.03G007540.1	Camsa.SUN.14G007480.1	Camsa.SUN.17G007400.1
AT1G07460.2	Camsa.SUN.03G007550.1	Camsa.SUN.14G007490.1	Camsa.SUN.17G007410.1
AT1G07473.1	Camsa.SUN.03G007570.1	Camsa.SUN.14G007520.1	Camsa.SUN.17G007420.1
AT1G07500.1	Camsa.SUN.03G007590.1	Camsa.SUN.14G007540.1	Camsa.SUN.17G007440.1
AT1G07520.3	Camsa.SUN.03G007610.1	Camsa.SUN.14G007560.1	Camsa.SUN.17G007460.1
AT1G07530.1	Camsa.SUN.03G007620.1	Camsa.SUN.14G007570.1	Camsa.SUN.17G007470.1
AT1G07540.1	Camsa.SUN.03G007630.1	Camsa.SUN.14G007580.1	Camsa.SUN.17G007480.1
AT1G07615.1	Camsa.SUN.03G007730.1	Camsa.SUN.14G007640.1	Camsa.SUN.17G007560.1
AT1G07620.2	Camsa.SUN.03G007740.1	Camsa.SUN.14G007650.1	Camsa.SUN.17G007570.2
AT1G07640.3	Camsa.SUN.03G007760.2	Camsa.SUN.14G007670.2	Camsa.SUN.17G007590.2
AT1G07710.1	Camsa.SUN.03G007860.2	Camsa.SUN.14G007770.1	Camsa.SUN.17G007710.2
AT1G07720.2	Camsa.SUN.03G007870.1	Camsa.SUN.14G007780.1	Camsa.SUN.17G007720.1
AT1G07725.1	Camsa.SUN.03G007880.1	Camsa.SUN.14G007790.1	Camsa.SUN.17G007730.2
AT1G07745.1	Camsa.SUN.03G007900.1	Camsa.SUN.14G007820.1	Camsa.SUN.17G007760.1
AT1G07770.1	Camsa.SUN.03G007940.2	Camsa.SUN.14G007850.2	Camsa.SUN.17G007790.1
AT1G07840.2	Camsa.SUN.03G008000.1	Camsa.SUN.14G007930.1	Camsa.SUN.17G007850.1
AT1G07870.2	Camsa.SUN.03G008030.1	Camsa.SUN.14G007960.1	Camsa.SUN.17G007880.1
AT1G07860.1	Camsa.SUN.03G008020.1	Camsa.SUN.14G007950.1	Camsa.SUN.17G007870.1
AT1G07950.2	Camsa.SUN.03G008110.1	Camsa.SUN.14G008050.1	Camsa.SUN.17G007970.1
AT1G07980.1	Camsa.SUN.03G008140.1	Camsa.SUN.14G008110.1	Camsa.SUN.17G008000.2
AT1G08030.1	Camsa.SUN.03G008170.1	Camsa.SUN.14G008140.1	Camsa.SUN.17G008030.1
AT1G08035.1	Camsa.SUN.03G008180.1	Camsa.SUN.14G008150.1	Camsa.SUN.17G008040.1
AT1G08050.1	Camsa.SUN.03G008210.1	Camsa.SUN.14G008170.1	Camsa.SUN.17G008070.1
AT1G08060.3	Camsa.SUN.03G008220.1	Camsa.SUN.14G008180.1	Camsa.SUN.17G008080.2
AT1G08080.1	Camsa.SUN.03G008250.1	Camsa.SUN.14G008210.1	Camsa.SUN.17G008100.2
AT1G08125.2	Camsa.SUN.03G008330.1	Camsa.SUN.14G008260.1	Camsa.SUN.17G008140.1
AT1G08135.1	Camsa.SUN.03G008350.2	Camsa.SUN.14G008280.1	Camsa.SUN.17G008160.1
AT1G08140.1	Camsa.SUN.03G008360.1	Camsa.SUN.14G008290.2	Camsa.SUN.17G008180.1
AT1G08150.1	Camsa.SUN.03G008370.1	Camsa.SUN.14G008300.1	Camsa.SUN.17G008190.1
AT1G08160.1	Camsa.SUN.03G008380.1	Camsa.SUN.14G008310.1	Camsa.SUN.17G008200.1
AT1G08170.1	Camsa.SUN.03G008390.1	Camsa.SUN.14G008320.1	Camsa.SUN.17G008210.1
AT1G08220.1	Camsa.SUN.03G008450.2	Camsa.SUN.14G008370.1	Camsa.SUN.17G008260.1
AT1G08250.1	Camsa.SUN.03G008470.1	Camsa.SUN.14G008390.1	Camsa.SUN.17G008280.1
AT1G08340.1	Camsa.SUN.03G008550.1	Camsa.SUN.14G008530.1	Camsa.SUN.17G008370.1
AT1G08370.1	Camsa.SUN.03G008570.1	Camsa.SUN.14G008570.1	Camsa.SUN.17G008400.1
AT1G08390.1	Camsa.SUN.03G008590.1	Camsa.SUN.14G008590.1	Camsa.SUN.17G008420.1
AT1G08430.1	Camsa.SUN.03G008630.1	Camsa.SUN.14G008630.1	Camsa.SUN.17G008460.1
AT1G08440.1	Camsa.SUN.03G008640.1	Camsa.SUN.14G008640.1	Camsa.SUN.17G008470.1
AT1G08465.1	Camsa.SUN.03G008670.1	Camsa.SUN.14G008670.1	Camsa.SUN.17G008500.1
AT1G08500.1	Camsa.SUN.03G008740.1	Camsa.SUN.14G008720.1	Camsa.SUN.17G008540.1
AT1G08540.1	Camsa.SUN.03G008790.1	Camsa.SUN.14G008760.1	Camsa.SUN.17G008580.1
AT1G08580.1	Camsa.SUN.03G008820.1	Camsa.SUN.14G008820.1	Camsa.SUN.17G008610.3
AT1G08600.3	Camsa.SUN.03G008840.1	Camsa.SUN.14G008840.1	Camsa.SUN.17G008620.1
AT1G08620.3	Camsa.SUN.03G008860.1	Camsa.SUN.14G008860.1	Camsa.SUN.17G008640.1
AT1G08670.1	Camsa.SUN.03G008910.1	Camsa.SUN.14G008910.2	Camsa.SUN.17G008690.1
AT1G08680.4	Camsa.SUN.03G008920.1	Camsa.SUN.14G008920.1	Camsa.SUN.17G008700.1
AT1G08770.1	Camsa.SUN.03G009010.1	Camsa.SUN.14G009010.1	Camsa.SUN.17G008780.1
AT1G08780.1	Camsa.SUN.03G009000.1	Camsa.SUN.14G009000.1	Camsa.SUN.17G008790.2
AT1G08790.1	Camsa.SUN.03G009020.1	Camsa.SUN.14G009020.2	Camsa.SUN.17G008800.1
AT1G08800.1	Camsa.SUN.03G009030.4	Camsa.SUN.14G009030.3	Camsa.SUN.17G008810.4
AT1G08810.1	Camsa.SUN.03G009040.1	Camsa.SUN.14G009040.1	Camsa.SUN.17G008820.1
AT1G08910.1	Camsa.SUN.03G009100.4	Camsa.SUN.14G009130.3	Camsa.SUN.17G008900.2
AT1G08980.1	Camsa.SUN.03G009190.1	Camsa.SUN.14G009180.1	Camsa.SUN.17G008980.2
AT1G09030.1	Camsa.SUN.03G009230.1	Camsa.SUN.14G009230.1	Camsa.SUN.17G009020.1
AT1G09060.4	Camsa.SUN.03G009250.4	Camsa.SUN.14G009250.1	Camsa.SUN.17G009040.2
AT1G09130.3	Camsa.SUN.03G009280.1	Camsa.SUN.14G009290.1	Camsa.SUN.17G009080.2
AT1G09170.5	Camsa.SUN.03G009320.1	Camsa.SUN.14G009360.1	Camsa.SUN.17G009130.1
AT1G09200.1	Camsa.SUN.03G009360.1	Camsa.SUN.14G009400.1	Camsa.SUN.17G009190.1
AT1G09240.1	Camsa.SUN.03G009380.1	Camsa.SUN.14G009430.1	Camsa.SUN.17G009230.2
AT1G09250.1	Camsa.SUN.03G009400.1	Camsa.SUN.14G009450.1	Camsa.SUN.17G009250.1
AT1G09260.1	Camsa.SUN.03G009410.1	Camsa.SUN.14G009460.1	Camsa.SUN.17G009260.1
AT1G09290.1	Camsa.SUN.03G009450.1	Camsa.SUN.14G009490.1	Camsa.SUN.17G009310.1
AT1G09300.1	Camsa.SUN.03G009460.1	Camsa.SUN.17G009320.1	Camsa.SUN.17G009290.1
AT1G09310.1	Camsa.SUN.03G009470.1	Camsa.SUN.14G009510.1	Camsa.SUN.17G009330.1
AT1G09320.1	Camsa.SUN.03G009480.1	Camsa.SUN.14G009520.2	Camsa.SUN.17G009340.1
AT1G09340.2	Camsa.SUN.03G009510.1	Camsa.SUN.14G009540.1	Camsa.SUN.17G009370.1
AT1G09370.1	Camsa.SUN.03G009530.1	Camsa.SUN.14G009560.1	Camsa.SUN.17G009390.1
AT1G09380.1	Camsa.SUN.03G009540.1	Camsa.SUN.14G009570.1	Camsa.SUN.17G009400.1
AT1G09390.1	Camsa.SUN.03G009550.1	Camsa.SUN.14G009580.1	Camsa.SUN.17G009410.1
AT1G09415.1	Camsa.SUN.03G009570.1	Camsa.SUN.14G009610.1	Camsa.SUN.17G009440.1
AT1G09420.2	Camsa.SUN.03G009580.1	Camsa.SUN.14G009620.1	Camsa.SUN.17G009450.1
AT1G09440.2	Camsa.SUN.03G009600.3	Camsa.SUN.14G009640.1	Camsa.SUN.17G009470.1
AT1G09460.1	Camsa.SUN.03G009620.1	Camsa.SUN.14G009660.1	Camsa.SUN.17G009490.1
AT1G09520.1	Camsa.SUN.03G009670.1	Camsa.SUN.14G009710.1	Camsa.SUN.17G009530.1
AT1G09530.3	Camsa.SUN.03G009680.1	Camsa.SUN.14G009720.1	Camsa.SUN.17G009540.1
AT1G09600.1	Camsa.SUN.03G009760.1	Camsa.SUN.14G009800.1	Camsa.SUN.17G009620.1
AT1G09620.1	Camsa.SUN.03G009780.1	Camsa.SUN.14G009820.1	Camsa.SUN.17G009640.1
AT1G09645.1	Camsa.SUN.03G009810.1	Camsa.SUN.14G009850.1	Camsa.SUN.17G009690.1
AT1G09710.2	Camsa.SUN.03G009880.2	Camsa.SUN.14G009960.2	Camsa.SUN.17G009850.2
AT1G09720.1	Camsa.SUN.03G009890.1	Camsa.SUN.14G009970.1	Camsa.SUN.17G009860.1
AT1G09730.1	Camsa.SUN.03G009900.2	Camsa.SUN.14G009980.2	Camsa.SUN.17G009870.2
AT1G09750.1	Camsa.SUN.03G009920.1	Camsa.SUN.14G010000.1	Camsa.SUN.17G009890.1
AT1G09760.1	Camsa.SUN.03G009930.2	Camsa.SUN.14G010010.1	Camsa.SUN.17G009900.1
AT1G09790.1	Camsa.SUN.03G009960.1	Camsa.SUN.14G010040.2	Camsa.SUN.17G009930.1
AT1G09800.1	Camsa.SUN.03G009980.1	Camsa.SUN.14G010060.1	Camsa.SUN.17G009950.1
AT1G09810.1	Camsa.SUN.03G009990.1	Camsa.SUN.14G010070.1	Camsa.SUN.17G009960.1
AT1G09812.1	Camsa.SUN.03G010000.1	Camsa.SUN.14G010090.2	Camsa.SUN.17G009970.2
AT1G09820.1	Camsa.SUN.03G010020.1	Camsa.SUN.14G010110.1	Camsa.SUN.17G009990.1
AT1G09860.1	Camsa.SUN.03G010050.1	Camsa.SUN.14G010150.1	Camsa.SUN.17G010020.1
AT1G09920.1	Camsa.SUN.03G010180.1	Camsa.SUN.14G010260.1	Camsa.SUN.17G010110.1
AT1G09932.1	Camsa.SUN.03G010200.1	Camsa.SUN.14G010280.2	Camsa.SUN.17G010140.1
AT1G09950.1	Camsa.SUN.03G010230.1	Camsa.SUN.14G010310.1	Camsa.SUN.17G010160.1
AT1G10095.1	Camsa.SUN.03G010360.1	Camsa.SUN.14G010480.2	Camsa.SUN.17G010310.1
AT1G10140.1	Camsa.SUN.03G010400.1	Camsa.SUN.14G010520.1	Camsa.SUN.17G010360.1
AT1G10150.1	Camsa.SUN.03G010420.1	Camsa.SUN.14G010530.1	Camsa.SUN.17G010370.1
AT1G10170.4	Camsa.SUN.03G010430.1	Camsa.SUN.14G010550.1	Camsa.SUN.17G010390.1
AT1G10220.2	Camsa.SUN.03G010480.1	Camsa.SUN.14G010590.1	Camsa.SUN.17G010450.1
AT1G10225.1	Camsa.SUN.03G010490.1	Camsa.SUN.14G010600.1	Camsa.SUN.17G010460.1
AT1G10270.1	Camsa.SUN.03G010520.1	Camsa.SUN.14G010630.1	Camsa.SUN.17G010480.1
AT1G10330.1	Camsa.SUN.03G010650.2	Camsa.SUN.14G010740.2	Camsa.SUN.17G010630.1
AT1G10370.1	Camsa.SUN.03G010700.1	Camsa.SUN.14G010790.1	Camsa.SUN.17G010680.1
AT1G10390.1	Camsa.SUN.03G010740.4	Camsa.SUN.14G010830.3	Camsa.SUN.17G010720.1
AT1G10417.4	Camsa.SUN.03G010770.1	Camsa.SUN.14G010870.1	Camsa.SUN.17G010760.1
AT1G10460.1	Camsa.SUN.03G010840.1	Camsa.SUN.14G010930.1	Camsa.SUN.17G010840.1
AT1G10470.1	Camsa.SUN.03G010850.1	Camsa.SUN.14G010940.1	Camsa.SUN.17G010850.1
AT1G10480.1	Camsa.SUN.03G010860.1	Camsa.SUN.14G010960.1	Camsa.SUN.17G010860.1
AT1G10500.1	Camsa.SUN.03G010880.4	Camsa.SUN.14G010990.4	Camsa.SUN.17G010880.2
AT1G10510.1	Camsa.SUN.03G010890.1	Camsa.SUN.14G011000.1	Camsa.SUN.17G010890.1
AT1G10530.1	Camsa.SUN.03G010930.1	Camsa.SUN.14G011020.1	Camsa.SUN.17G010930.1
AT1G10570.1	Camsa.SUN.03G010990.5	Camsa.SUN.14G011090.2	Camsa.SUN.17G010990.4
AT1G10610.1	Camsa.SUN.03G011050.1	Camsa.SUN.14G011150.2	Camsa.SUN.17G011060.1
AT1G10650.1	Camsa.SUN.03G011110.1	Camsa.SUN.14G011220.3	Camsa.SUN.17G011090.1
AT1G10657.1	Camsa.SUN.03G011130.2	Camsa.SUN.14G011230.2	Camsa.SUN.17G011110.2
AT1G10690.1	Camsa.SUN.03G011160.1	Camsa.SUN.14G011270.1	Camsa.SUN.17G011150.1
AT1G10710.1	Camsa.SUN.03G011200.1	Camsa.SUN.14G011310.1	Camsa.SUN.17G011180.1
AT1G10780.2	Camsa.SUN.03G011300.1	Camsa.SUN.14G011410.1	Camsa.SUN.17G011340.1
AT1G10790.1	Camsa.SUN.03G011310.1	Camsa.SUN.14G011420.1	Camsa.SUN.17G011350.1
AT1G10890.1	Camsa.SUN.03G011440.5	Camsa.SUN.14G011580.5	Camsa.SUN.17G011480.9
AT1G10910.1	Camsa.SUN.03G011460.2	Camsa.SUN.14G011610.1	Camsa.SUN.17G011510.1
AT1G11060.1	Camsa.SUN.03G011620.1	Camsa.SUN.14G011730.1	Camsa.SUN.17G011760.2
AT1G11100.4	Camsa.SUN.03G011660.1	Camsa.SUN.14G011770.1	Camsa.SUN.17G011810.1
AT1G11112.1	Camsa.SUN.03G011680.1	Camsa.SUN.14G011790.1	Camsa.SUN.17G011830.1
AT1G11120.1	Camsa.SUN.03G011690.1	Camsa.SUN.14G011800.1	Camsa.SUN.17G011840.1
AT1G11125.1	Camsa.SUN.03G011700.1	Camsa.SUN.14G011810.1	Camsa.SUN.17G011850.1
AT1G11160.1	Camsa.SUN.03G011750.1	Camsa.SUN.14G011870.2	Camsa.SUN.17G011950.2
AT1G11180.2	Camsa.SUN.03G011770.1	Camsa.SUN.14G011890.1	Camsa.SUN.17G011970.1
AT1G11210.1	Camsa.SUN.03G011800.1	Camsa.SUN.14G011930.1	Camsa.SUN.17G012000.1
AT1G11320.1	Camsa.SUN.03G011940.1	Camsa.SUN.14G012150.1	Camsa.SUN.17G012200.1
AT1G11350.1	Camsa.SUN.03G011980.1	Camsa.SUN.14G012180.1	Camsa.SUN.17G012260.1
AT1G11380.1	Camsa.SUN.03G012000.1	Camsa.SUN.14G012210.1	Camsa.SUN.17G012280.1
AT1G11400.4	Camsa.SUN.03G012020.4	Camsa.SUN.14G012240.1	Camsa.SUN.17G012300.3
AT1G11440.1	Camsa.SUN.03G012060.1	Camsa.SUN.14G012280.1	Camsa.SUN.17G012340.1
AT1G11480.1	Camsa.SUN.03G012110.2	Camsa.SUN.14G012320.2	Camsa.SUN.17G012380.2
AT1G11490.2	Camsa.SUN.03G012120.2	Camsa.SUN.14G012330.1	Camsa.SUN.17G012390.1
AT1G11500.3	Camsa.SUN.03G012130.1	Camsa.SUN.14G012340.1	Camsa.SUN.17G012400.1
AT1G11510.1	Camsa.SUN.03G012140.1	Camsa.SUN.14G012350.1	Camsa.SUN.17G012410.1
AT1G11530.1	Camsa.SUN.03G012150.1	Camsa.SUN.14G012360.2	Camsa.SUN.17G012420.1
AT1G11560.1	Camsa.SUN.03G012180.1	Camsa.SUN.14G012390.1	Camsa.SUN.17G012450.1
AT1G11572.1	Camsa.SUN.03G012200.1	Camsa.SUN.14G012410.1	Camsa.SUN.17G012460.1
AT1G11580.2	Camsa.SUN.03G012210.1	Camsa.SUN.14G012420.1	Camsa.SUN.17G012470.1
AT1G11630.1	Camsa.SUN.03G012310.1	Camsa.SUN.14G012500.1	Camsa.SUN.17G012550.1
AT1G11650.2	Camsa.SUN.03G012320.1	Camsa.SUN.14G012510.1	Camsa.SUN.17G012560.1
AT1G11655.1	Camsa.SUN.03G012330.1	Camsa.SUN.14G012520.1	Camsa.SUN.17G012570.1
AT1G11690.1	Camsa.SUN.03G012360.1	Camsa.SUN.14G012560.1	Camsa.SUN.17G012610.1
AT1G11700.1	Camsa.SUN.03G012380.1	Camsa.SUN.14G012570.1	Camsa.SUN.17G012620.1
AT1G11710.1	Camsa.SUN.03G012390.1	Camsa.SUN.14G012590.1	Camsa.SUN.17G012630.1
AT1G11740.1	Camsa.SUN.03G012420.2	Camsa.SUN.14G012610.1	Camsa.SUN.17G012650.1
AT1G11750.2	Camsa.SUN.03G012430.1	Camsa.SUN.14G012620.1	Camsa.SUN.17G012660.1
AT1G11755.1	Camsa.SUN.03G012440.3	Camsa.SUN.14G012630.1	Camsa.SUN.17G012670.2
AT1G11765.1	Camsa.SUN.03G012470.1	Camsa.SUN.17G012690.1	Camsa.SUN.03G012460.1
AT1G11780.1	Camsa.SUN.03G012490.1	Camsa.SUN.14G012650.6	Camsa.SUN.17G012710.1
AT1G11800.1	Camsa.SUN.03G012510.1	Camsa.SUN.14G012670.1	Camsa.SUN.17G012730.1
AT1G11850.2	Camsa.SUN.03G012540.1	Camsa.SUN.14G012700.1	Camsa.SUN.17G012760.1
AT1G11880.1	Camsa.SUN.03G012600.1	Camsa.SUN.14G012750.5	Camsa.SUN.17G012820.1
AT1G11900.1	Camsa.SUN.03G012620.2	Camsa.SUN.14G012770.2	Camsa.SUN.17G012850.1
AT1G11905.1	Camsa.SUN.03G012630.1	Camsa.SUN.14G012780.1	Camsa.SUN.17G012860.1
AT1G11925.1	Camsa.SUN.03G012670.1	Camsa.SUN.14G012820.1	Camsa.SUN.17G012910.1
AT1G11930.1	Camsa.SUN.03G012680.1	Camsa.SUN.14G012830.1	Camsa.SUN.17G012920.1
AT1G11990.2	Camsa.SUN.03G012720.1	Camsa.SUN.14G012890.2	Camsa.SUN.17G012990.1
AT1G12020.1	Camsa.SUN.03G012750.1	Camsa.SUN.14G012920.1	Camsa.SUN.17G013050.1
AT1G12030.1	Camsa.SUN.03G012760.1	Camsa.SUN.14G012930.1	Camsa.SUN.17G013060.1
AT1G12040.1	Camsa.SUN.03G012770.1	Camsa.SUN.14G012940.1	Camsa.SUN.17G013070.1
AT1G12060.1	Camsa.SUN.03G012790.1	Camsa.SUN.14G012960.1	Camsa.SUN.17G013090.1
AT1G12064.1	Camsa.SUN.03G012800.1	Camsa.SUN.14G012970.1	Camsa.SUN.17G013100.1
AT1G12070.1	Camsa.SUN.03G012810.1	Camsa.SUN.14G012980.1	Camsa.SUN.17G013110.1
AT1G12120.1	Camsa.SUN.03G012880.1	Camsa.SUN.14G013050.3	Camsa.SUN.17G013180.1
AT1G12150.2	Camsa.SUN.03G012910.1	Camsa.SUN.14G013090.1	Camsa.SUN.17G013220.1
AT1G12170.1	Camsa.SUN.14G013110.1	Camsa.SUN.17G013300.1	Camsa.SUN.17G013240.1
AT1G12180.1	Camsa.SUN.14G013140.1	Camsa.SUN.17G013280.1	Camsa.SUN.17G013020.1
AT1G12190.1	Camsa.SUN.03G012950.1	Camsa.SUN.14G013170.1	Camsa.SUN.17G013310.1
AT1G12320.1	Camsa.SUN.03G013160.1	Camsa.SUN.14G013360.1	Camsa.SUN.17G013490.1
AT1G12350.2	Camsa.SUN.03G013180.1	Camsa.SUN.14G013380.1	Camsa.SUN.17G013510.1
AT1G12400.3	Camsa.SUN.03G013230.1	Camsa.SUN.14G013440.1	Camsa.SUN.17G013560.1
AT1G12440.2	Camsa.SUN.03G013300.1	Camsa.SUN.14G013480.3	Camsa.SUN.17G013600.2
AT1G12450.1	Camsa.SUN.03G013310.2	Camsa.SUN.14G013490.2	Camsa.SUN.17G013610.1
AT1G12480.1	Camsa.SUN.03G013350.1	Camsa.SUN.14G013530.1	Camsa.SUN.17G013650.1
AT1G12530.1	Camsa.SUN.03G013380.1	Camsa.SUN.14G013560.3	Camsa.SUN.17G013680.3
AT1G12540.1	Camsa.SUN.03G013390.1	Camsa.SUN.14G013570.1	Camsa.SUN.17G013690.1
AT1G12610.1	Camsa.SUN.03G013480.1	Camsa.SUN.14G013630.1	Camsa.SUN.17G013770.1
AT1G12630.1	Camsa.SUN.03G013700.1	Camsa.SUN.14G013670.1	Camsa.SUN.17G013800.1
AT1G12650.2	Camsa.SUN.03G013680.1	Camsa.SUN.14G013690.2	Camsa.SUN.17G013830.1
AT1G12710.2	Camsa.SUN.03G013580.2	Camsa.SUN.14G013810.2	Camsa.SUN.17G013910.2
AT1G12750.4	Camsa.SUN.03G013550.1	Camsa.SUN.14G013860.1	Camsa.SUN.17G013950.2
AT1G12800.1	Camsa.SUN.03G013510.1	Camsa.SUN.14G013890.1	Camsa.SUN.17G014010.1
AT1G12805.1	Camsa.SUN.03G013500.1	Camsa.SUN.14G013900.1	Camsa.SUN.17G014020.1
AT1G12810.2	Camsa.SUN.03G013720.1	Camsa.SUN.14G013950.1	Camsa.SUN.17G014030.1
AT1G12830.1	Camsa.SUN.03G013740.1	Camsa.SUN.14G013970.1	Camsa.SUN.17G014060.1
AT1G12845.1	Camsa.SUN.03G013760.1	Camsa.SUN.14G013990.1	Camsa.SUN.17G014090.1
AT1G12880.1	Camsa.SUN.03G013780.2	Camsa.SUN.14G014030.1	Camsa.SUN.17G014110.1
AT1G13120.1	Camsa.SUN.03G013840.4	Camsa.SUN.14G014280.2	Camsa.SUN.17G014400.1
AT1G13180.1	Camsa.SUN.03G013900.1	Camsa.SUN.14G014360.1	Camsa.SUN.17G014470.1
AT1G13230.1	Camsa.SUN.03G013990.1	Camsa.SUN.14G014400.1	Camsa.SUN.17G014510.1
AT1G13300.1	Camsa.SUN.03G014050.1	Camsa.SUN.14G014450.1	Camsa.SUN.17G014570.1
AT1G13310.1	Camsa.SUN.03G014060.1	Camsa.SUN.14G014460.1	Camsa.SUN.17G014580.1
AT1G13340.1	Camsa.SUN.03G014090.1	Camsa.SUN.14G014490.1	Camsa.SUN.17G014640.1
AT1G13360.1	Camsa.SUN.03G014100.1	Camsa.SUN.14G014500.1	Camsa.SUN.17G014650.1
AT1G13390.1	Camsa.SUN.03G014120.1	Camsa.SUN.14G014520.2	Camsa.SUN.17G014670.1
AT1G13400.1	Camsa.SUN.03G014130.1	Camsa.SUN.14G014530.1	Camsa.SUN.17G014680.1
AT1G13410.1	Camsa.SUN.03G014140.1	Camsa.SUN.14G014540.1	Camsa.SUN.17G014690.1
AT1G13480.1	Camsa.SUN.03G014190.1	Camsa.SUN.14G014620.1	Camsa.SUN.17G014810.1
AT1G13570.1	Camsa.SUN.03G014250.1	Camsa.SUN.14G014690.1	Camsa.SUN.17G014890.1
AT1G13590.1	Camsa.SUN.03G014260.2	Camsa.SUN.14G014700.1	Camsa.SUN.17G014900.3
AT1G13600.1	Camsa.SUN.03G014270.1	Camsa.SUN.14G014710.1	Camsa.SUN.17G014910.1
AT1G13609.1	Camsa.SUN.03G014290.1	Camsa.SUN.14G014730.1	Camsa.SUN.17G014940.1
AT1G13610.1	Camsa.SUN.03G014310.2	Camsa.SUN.14G014750.1	Camsa.SUN.17G014960.1
AT1G13620.1	Camsa.SUN.03G014320.1	Camsa.SUN.14G014760.1	Camsa.SUN.17G014970.1
AT1G13640.1	Camsa.SUN.03G014370.1	Camsa.SUN.14G014790.3	Camsa.SUN.17G015000.2
AT1G13730.1	Camsa.SUN.03G014480.2	Camsa.SUN.14G014930.3	Camsa.SUN.17G015120.1
AT1G13740.1	Camsa.SUN.03G014490.1	Camsa.SUN.14G014940.1	Camsa.SUN.17G015130.1
AT1G13790.2	Camsa.SUN.03G014510.1	Camsa.SUN.14G014970.2	Camsa.SUN.17G015250.2
AT1G13800.1	Camsa.SUN.03G014520.2	Camsa.SUN.14G014980.2	Camsa.SUN.17G015260.1
AT1G13810.1	Camsa.SUN.03G014530.1	Camsa.SUN.14G014990.1	Camsa.SUN.17G015270.1
AT1G13820.1	Camsa.SUN.03G014540.1	Camsa.SUN.14G015000.1	Camsa.SUN.17G015280.1
AT1G13870.1	Camsa.SUN.03G014570.1	Camsa.SUN.14G015030.1	Camsa.SUN.17G015310.1
AT1G13880.2	Camsa.SUN.03G014580.2	Camsa.SUN.14G015040.3	Camsa.SUN.17G015320.1
AT1G13910.1	Camsa.SUN.03G014610.1	Camsa.SUN.14G015070.1	Camsa.SUN.17G015340.1
AT1G13920.4	Camsa.SUN.03G014620.2	Camsa.SUN.14G015080.2	Camsa.SUN.17G015350.1
AT1G13930.1	Camsa.SUN.03G014630.1	Camsa.SUN.14G015090.1	Camsa.SUN.17G015360.1
AT1G13940.1	Camsa.SUN.03G014640.1	Camsa.SUN.14G015100.1	Camsa.SUN.17G015370.1
AT1G13960.1	Camsa.SUN.03G014650.1	Camsa.SUN.14G015110.1	Camsa.SUN.17G015380.1
AT1G13990.3	Camsa.SUN.03G014680.1	Camsa.SUN.14G015150.1	Camsa.SUN.17G015410.1
AT1G14010.1	Camsa.SUN.03G014700.1	Camsa.SUN.14G015170.1	Camsa.SUN.17G015430.1
AT1G14060.1	Camsa.SUN.03G014740.1	Camsa.SUN.14G015230.1	Camsa.SUN.17G015510.1
AT1G14100.1	Camsa.SUN.03G014790.1	Camsa.SUN.14G015280.1	Camsa.SUN.17G015550.2
AT1G14110.1	Camsa.SUN.03G014800.2	Camsa.SUN.14G015290.1	Camsa.SUN.17G015560.1
AT1G14120.1	Camsa.SUN.03G014810.1	Camsa.SUN.14G015300.1	Camsa.SUN.17G015570.1
AT1G14205.1	Camsa.SUN.03G014910.1	Camsa.SUN.14G015370.1	Camsa.SUN.17G015640.1
AT1G14260.2	Camsa.SUN.03G014950.1	Camsa.SUN.14G015410.3	Camsa.SUN.17G015680.1
AT1G14280.1	Camsa.SUN.03G014970.1	Camsa.SUN.14G015430.1	Camsa.SUN.17G015700.1
AT1G14300.2	Camsa.SUN.03G014990.1	Camsa.SUN.14G015450.1	Camsa.SUN.17G015720.1
AT1G14330.1	Camsa.SUN.03G015030.1	Camsa.SUN.14G015480.2	Camsa.SUN.17G015770.1
AT1G14350.2	Camsa.SUN.03G015070.2	Camsa.SUN.14G015510.2	Camsa.SUN.17G015800.1
AT1G14370.1	Camsa.SUN.03G015090.1	Camsa.SUN.14G015530.1	Camsa.SUN.17G015820.1
AT1G14380.1	Camsa.SUN.03G015100.3	Camsa.SUN.14G015540.2	Camsa.SUN.17G015830.1
AT1G14420.1	Camsa.SUN.03G015170.1	Camsa.SUN.14G015660.1	Camsa.SUN.17G015870.1
AT1G14440.1	Camsa.SUN.03G015190.1	Camsa.SUN.14G015680.1	Camsa.SUN.17G015890.2
AT1G14460.1	Camsa.SUN.03G015210.1	Camsa.SUN.14G015700.1	Camsa.SUN.17G015910.1
AT1G14490.2	Camsa.SUN.03G015240.1	Camsa.SUN.14G015730.1	Camsa.SUN.17G015960.1
AT1G14510.1	Camsa.SUN.03G015260.1	Camsa.SUN.14G015760.1	Camsa.SUN.17G015980.1
AT1G14520.3	Camsa.SUN.03G015310.2	Camsa.SUN.14G015800.3	Camsa.SUN.17G016010.1
AT1G14580.3	Camsa.SUN.03G015370.5	Camsa.SUN.14G015860.2	Camsa.SUN.17G016060.4
AT1G14600.1	Camsa.SUN.03G015390.1	Camsa.SUN.14G015880.1	Camsa.SUN.17G016080.2
AT1G14610.1	Camsa.SUN.03G015400.1	Camsa.SUN.14G015890.1	Camsa.SUN.17G016090.2
AT1G14630.1	Camsa.SUN.03G015420.1	Camsa.SUN.14G015910.2	Camsa.SUN.17G016110.2
AT1G14680.1	Camsa.SUN.03G015480.1	Camsa.SUN.14G015990.1	Camsa.SUN.17G016170.1
AT1G14686.1	Camsa.SUN.03G015500.1	Camsa.SUN.14G016010.1	Camsa.SUN.17G016190.1
AT1G14687.1	Camsa.SUN.03G015510.1	Camsa.SUN.14G016020.1	Camsa.SUN.17G016200.1
AT1G14700.1	Camsa.SUN.03G015530.1	Camsa.SUN.14G016050.1	Camsa.SUN.17G016260.1
AT1G14710.2	Camsa.SUN.03G015540.1	Camsa.SUN.14G016060.1	Camsa.SUN.17G016270.1
AT1G14750.3	Camsa.SUN.03G015590.1	Camsa.SUN.14G016140.2	Camsa.SUN.17G016330.1
AT1G14755.1	Camsa.SUN.03G015600.1	Camsa.SUN.14G016150.1	Camsa.SUN.17G016340.1
AT1G14760.1	Camsa.SUN.03G015610.1	Camsa.SUN.14G016160.1	Camsa.SUN.17G016350.1
AT1G14770.2	Camsa.SUN.03G015620.1	Camsa.SUN.14G016170.3	Camsa.SUN.17G016360.5
AT1G14850.1	Camsa.SUN.03G015680.1	Camsa.SUN.14G016230.1	Camsa.SUN.17G016420.1
AT1G14860.1	Camsa.SUN.03G015700.1	Camsa.SUN.14G016240.1	Camsa.SUN.17G016430.1
AT1G14890.1	Camsa.SUN.03G015740.1	Camsa.SUN.14G016280.1	Camsa.SUN.17G016470.1
AT1G14900.1	Camsa.SUN.03G015750.1	Camsa.SUN.14G016290.2	Camsa.SUN.17G016480.1
AT1G15000.1	Camsa.SUN.03G015850.1	Camsa.SUN.14G016400.1	Camsa.SUN.17G016570.1
AT1G15010.1	Camsa.SUN.03G015860.2	Camsa.SUN.14G016410.1	Camsa.SUN.17G016580.1
AT1G15020.2	Camsa.SUN.03G015870.1	Camsa.SUN.14G016430.1	Camsa.SUN.17G016600.1
AT1G15030.1	Camsa.SUN.03G015880.1	Camsa.SUN.14G016440.3	Camsa.SUN.17G016610.1
AT1G15050.1	Camsa.SUN.03G015900.1	Camsa.SUN.14G016460.1	Camsa.SUN.17G016630.1
AT1G15100.1	Camsa.SUN.03G015930.1	Camsa.SUN.14G016500.1	Camsa.SUN.17G016670.1
AT1G15140.1	Camsa.SUN.03G015970.1	Camsa.SUN.14G016540.1	Camsa.SUN.17G016720.1
AT1G15190.1	Camsa.SUN.03G016030.1	Camsa.SUN.14G016600.1	Camsa.SUN.17G016760.1
AT1G15200.3	Camsa.SUN.03G016040.2	Camsa.SUN.14G016610.1	Camsa.SUN.17G016770.2
AT1G15215.4	Camsa.SUN.03G016060.1	Camsa.SUN.14G016630.1	Camsa.SUN.17G016790.1
AT1G15230.1	Camsa.SUN.03G016090.1	Camsa.SUN.14G016650.1	Camsa.SUN.17G016810.1
AT1G15260.1	Camsa.SUN.03G016120.1	Camsa.SUN.14G016680.1	Camsa.SUN.17G016840.1
AT1G15280.2	Camsa.SUN.03G016130.10	Camsa.SUN.14G016690.3	Camsa.SUN.17G016900.3
AT1G15290.1	Camsa.SUN.03G016140.1	Camsa.SUN.14G016700.1	Camsa.SUN.17G016910.2
AT1G15320.1	Camsa.SUN.03G016160.1	Camsa.SUN.14G016720.1	Camsa.SUN.17G016920.1
AT1G15340.1	Camsa.SUN.03G016180.1	Camsa.SUN.14G016740.1	Camsa.SUN.17G016940.1
AT1G15360.1	Camsa.SUN.03G016210.1	Camsa.SUN.14G016770.1	Camsa.SUN.17G016960.1
AT1G15370.1	Camsa.SUN.03G016230.1	Camsa.SUN.14G016780.1	Camsa.SUN.17G016970.1
AT1G15380.1	Camsa.SUN.03G016240.1	Camsa.SUN.14G016790.1	Camsa.SUN.17G016980.2
AT1G15385.1	Camsa.SUN.03G016250.1	Camsa.SUN.14G016800.1	Camsa.SUN.17G016990.1
AT1G15400.3	Camsa.SUN.03G016270.1	Camsa.SUN.14G016830.1	Camsa.SUN.17G017010.1
AT1G15415.1	Camsa.SUN.03G016300.1	Camsa.SUN.14G016860.1	Camsa.SUN.17G017040.1
AT1G15420.1	Camsa.SUN.03G016310.1	Camsa.SUN.14G016870.1	Camsa.SUN.17G017050.1
AT1G15430.2	Camsa.SUN.03G016320.2	Camsa.SUN.14G016880.1	Camsa.SUN.17G017060.1
AT1G15480.1	Camsa.SUN.03G016360.1	Camsa.SUN.14G016920.1	Camsa.SUN.17G017100.1
AT1G15490.1	Camsa.SUN.03G016370.1	Camsa.SUN.14G016930.4	Camsa.SUN.17G017110.1
AT1G15540.3	Camsa.SUN.03G016420.1	Camsa.SUN.14G016990.1	Camsa.SUN.17G017190.2
AT1G15660.1	Camsa.SUN.03G016470.2	Camsa.SUN.14G017050.1	Camsa.SUN.17G017270.3
AT1G15670.1	Camsa.SUN.03G016480.1	Camsa.SUN.14G017060.1	Camsa.SUN.17G017280.1
AT1G15720.1	Camsa.SUN.03G016520.1	Camsa.SUN.14G017100.1	Camsa.SUN.17G017350.1
AT1G15730.1	Camsa.SUN.03G016530.3	Camsa.SUN.14G017110.1	Camsa.SUN.17G017360.2
AT1G15740.1	Camsa.SUN.03G016540.1	Camsa.SUN.14G017120.1	Camsa.SUN.17G017380.1
AT1G15760.1	Camsa.SUN.03G016570.1	Camsa.SUN.14G017150.1	Camsa.SUN.17G017410.1
AT1G15790.3	Camsa.SUN.03G016610.2	Camsa.SUN.14G017200.1	Camsa.SUN.17G017460.1
AT1G15800.1	Camsa.SUN.03G016620.2	Camsa.SUN.14G017210.1	Camsa.SUN.17G017490.1
AT1G15810.1	Camsa.SUN.03G016630.2	Camsa.SUN.14G017220.2	Camsa.SUN.17G017500.1
AT1G15825.1	Camsa.SUN.03G016650.1	Camsa.SUN.14G017240.1	Camsa.SUN.17G017520.1
AT1G15860.3	Camsa.SUN.03G016680.6	Camsa.SUN.14G017290.1	Camsa.SUN.17G017550.1
AT1G15870.1	Camsa.SUN.03G016690.1	Camsa.SUN.14G017300.1	Camsa.SUN.17G017560.1
AT1G15910.1	Camsa.SUN.03G016730.1	Camsa.SUN.14G017340.2	Camsa.SUN.17G017590.1
AT1G16000.1	Camsa.SUN.03G016830.1	Camsa.SUN.14G017500.1	Camsa.SUN.17G017660.1
AT1G16022.1	Camsa.SUN.03G016860.1	Camsa.SUN.14G017530.2	Camsa.SUN.17G017690.1
AT1G16040.1	Camsa.SUN.03G016880.1	Camsa.SUN.14G017550.1	Camsa.SUN.17G017710.1
AT1G16060.1	Camsa.SUN.03G016890.1	Camsa.SUN.14G017560.1	Camsa.SUN.17G017720.1
AT1G16090.1	Camsa.SUN.03G016920.1	Camsa.SUN.14G017600.1	Camsa.SUN.17G017760.1
AT1G16190.1	Camsa.SUN.03G017000.1	Camsa.SUN.14G017690.1	Camsa.SUN.17G017840.1
AT1G16220.1	Camsa.SUN.03G017020.1	Camsa.SUN.14G017710.1	Camsa.SUN.17G017860.1
AT1G16420.1	Camsa.SUN.03G017240.1	Camsa.SUN.14G017920.1	Camsa.SUN.17G018100.1
AT1G16440.1	Camsa.SUN.03G017260.1	Camsa.SUN.14G017950.1	Camsa.SUN.17G018120.1
AT1G16445.1	Camsa.SUN.03G017270.1	Camsa.SUN.14G017960.7	Camsa.SUN.17G018130.1
AT1G16460.2	Camsa.SUN.03G017280.4	Camsa.SUN.14G017970.4	Camsa.SUN.17G018140.1
AT1G16470.2	Camsa.SUN.03G017290.1	Camsa.SUN.14G017980.1	Camsa.SUN.17G018150.1
AT1G16500.1	Camsa.SUN.03G017310.1	Camsa.SUN.14G018000.1	Camsa.SUN.17G018180.1
AT1G16510.1	Camsa.SUN.03G017320.1	Camsa.SUN.14G018020.1	Camsa.SUN.17G018190.1
AT1G16515.2	Camsa.SUN.03G017330.1	Camsa.SUN.14G018030.1	Camsa.SUN.17G018200.1
AT1G16520.1	Camsa.SUN.03G017340.1	Camsa.SUN.14G018040.2	Camsa.SUN.17G018210.1
AT1G16530.1	Camsa.SUN.03G017350.4	Camsa.SUN.14G018050.1	Camsa.SUN.17G018220.1
AT1G16590.1	Camsa.SUN.03G017390.1	Camsa.SUN.14G018100.1	Camsa.SUN.17G018280.1
AT1G16630.1	Camsa.SUN.03G017440.1	Camsa.SUN.14G018130.1	Camsa.SUN.17G018310.1
AT1G16710.1	Camsa.SUN.03G017490.1	Camsa.SUN.14G018180.1	Camsa.SUN.17G018390.1
AT1G16730.1	Camsa.SUN.03G017510.3	Camsa.SUN.14G018200.1	Camsa.SUN.17G018410.2
AT1G16740.1	Camsa.SUN.03G017520.1	Camsa.SUN.14G018210.1	Camsa.SUN.17G018420.1
AT1G16750.1	Camsa.SUN.03G017530.1	Camsa.SUN.14G018220.1	Camsa.SUN.17G018430.1
AT1G16760.2	Camsa.SUN.03G017550.1	Camsa.SUN.14G018230.1	Camsa.SUN.17G018450.1
AT1G16810.1	Camsa.SUN.03G017600.3	Camsa.SUN.14G018280.2	Camsa.SUN.17G018500.4
AT1G16830.1	Camsa.SUN.03G017620.1	Camsa.SUN.14G018310.1	Camsa.SUN.17G018520.1
AT1G16840.5	Camsa.SUN.03G017630.5	Camsa.SUN.14G018320.3	Camsa.SUN.17G018530.5
AT1G16850.1	Camsa.SUN.03G017640.1	Camsa.SUN.14G018330.1	Camsa.SUN.17G018540.1
AT1G16870.1	Camsa.SUN.03G017660.1	Camsa.SUN.14G018350.1	Camsa.SUN.17G018560.1
AT1G16880.1	Camsa.SUN.03G017670.1	Camsa.SUN.14G018360.1	Camsa.SUN.17G018570.3
AT1G16890.3	Camsa.SUN.03G017680.1	Camsa.SUN.14G018370.1	Camsa.SUN.17G018580.1
AT1G16905.1	Camsa.SUN.03G017700.1	Camsa.SUN.14G018400.1	Camsa.SUN.14G018390.1
AT1G16916.2	Camsa.SUN.03G017730.1	Camsa.SUN.14G018420.1	Camsa.SUN.17G018620.1
AT1G16930.1	Camsa.SUN.03G017750.1	Camsa.SUN.14G018440.1	Camsa.SUN.17G018640.1
AT1G16950.1	Camsa.SUN.03G017760.1	Camsa.SUN.14G018460.1	Camsa.SUN.17G018660.1
AT1G17050.1	Camsa.SUN.03G017850.2	Camsa.SUN.14G018600.1	Camsa.SUN.17G018790.1
AT1G17060.1	Camsa.SUN.03G017860.1	Camsa.SUN.14G018630.1	Camsa.SUN.17G018800.1
AT1G17070.1	Camsa.SUN.03G017870.1	Camsa.SUN.14G018640.1	Camsa.SUN.17G018810.1
AT1G17090.1	Camsa.SUN.03G017890.4	Camsa.SUN.14G018660.1	Camsa.SUN.17G018830.1
AT1G17100.1	Camsa.SUN.03G017910.1	Camsa.SUN.14G018690.1	Camsa.SUN.17G018850.1
AT1G17110.2	Camsa.SUN.03G017920.1	Camsa.SUN.14G018700.1	Camsa.SUN.17G018860.1
AT1G17130.2	Camsa.SUN.03G017940.4	Camsa.SUN.14G018720.3	Camsa.SUN.17G018880.2
AT1G17140.1	Camsa.SUN.03G017950.3	Camsa.SUN.14G018730.3	Camsa.SUN.17G018890.4
AT1G17145.1	Camsa.SUN.03G017960.1	Camsa.SUN.14G018740.1	Camsa.SUN.17G018900.1
AT1G17160.1	Camsa.SUN.03G017980.1	Camsa.SUN.14G018780.2	Camsa.SUN.17G018960.1
AT1G17170.1	Camsa.SUN.03G017990.1	Camsa.SUN.14G018790.1	Camsa.SUN.17G018970.1
AT1G17190.1	Camsa.SUN.03G018010.1	Camsa.SUN.14G018820.1	Camsa.SUN.17G019010.1
AT1G17270.1	Camsa.SUN.03G018100.1	Camsa.SUN.14G018900.2	Camsa.SUN.17G019130.1
AT1G17280.4	Camsa.SUN.03G018110.1	Camsa.SUN.14G018910.2	Camsa.SUN.17G019140.4
AT1G17310.2	Camsa.SUN.03G018160.1	Camsa.SUN.14G018960.1	Camsa.SUN.17G019180.1
AT1G17345.1	Camsa.SUN.03G018200.1	Camsa.SUN.14G019000.1	Camsa.SUN.17G019220.1
AT1G17360.1	Camsa.SUN.03G018220.6	Camsa.SUN.14G019020.2	Camsa.SUN.17G019250.9
AT1G17380.1	Camsa.SUN.03G018250.1	Camsa.SUN.14G019040.1	Camsa.SUN.17G019270.1
AT1G17400.2	Camsa.SUN.03G018260.1	Camsa.SUN.14G019050.1	Camsa.SUN.17G019280.1
AT1G17410.1	Camsa.SUN.03G018270.1	Camsa.SUN.14G019060.3	Camsa.SUN.17G019290.1
AT1G17460.2	Camsa.SUN.03G018320.2	Camsa.SUN.14G019180.3	Camsa.SUN.17G019350.2
AT1G17480.1	Camsa.SUN.03G018350.2	Camsa.SUN.14G019210.2	Camsa.SUN.17G019380.2
AT1G17490.1	Camsa.SUN.03G018360.1	Camsa.SUN.14G019220.1	Camsa.SUN.17G019390.2
AT1G17510.1	Camsa.SUN.03G018390.1	Camsa.SUN.14G019240.1	Camsa.SUN.17G019420.1
AT1G17520.2	Camsa.SUN.03G018400.3	Camsa.SUN.14G019250.1	Camsa.SUN.17G019430.1
AT1G17540.1	Camsa.SUN.03G018420.1	Camsa.SUN.14G019270.1	Camsa.SUN.17G019450.1
AT1G17560.1	Camsa.SUN.03G018440.2	Camsa.SUN.14G019290.1	Camsa.SUN.17G019480.2
AT1G17620.1	Camsa.SUN.03G018510.1	Camsa.SUN.14G019460.1	Camsa.SUN.17G019580.2
AT1G17630.1	Camsa.SUN.03G018520.1	Camsa.SUN.14G019470.1	Camsa.SUN.17G019590.1
AT1G17640.1	Camsa.SUN.03G018530.1	Camsa.SUN.14G019480.1	Camsa.SUN.17G019600.1
AT1G17690.1	Camsa.SUN.03G018580.1	Camsa.SUN.14G019540.4	Camsa.SUN.17G019650.2
AT1G17700.1	Camsa.SUN.03G018590.1	Camsa.SUN.14G019550.1	Camsa.SUN.17G019660.1
AT1G17750.1	Camsa.SUN.03G018650.1	Camsa.SUN.14G019600.1	Camsa.SUN.17G019710.1
AT1G17780.2	Camsa.SUN.03G018680.1	Camsa.SUN.14G019630.2	Camsa.SUN.17G019740.9
AT1G17790.1	Camsa.SUN.03G018690.1	Camsa.SUN.14G019640.1	Camsa.SUN.17G019750.3
AT1G17800.1	Camsa.SUN.03G018700.1	Camsa.SUN.14G019650.1	Camsa.SUN.17G019760.1
AT1G17820.1	Camsa.SUN.03G018720.1	Camsa.SUN.14G019670.1	Camsa.SUN.17G019780.1
AT1G17830.1	Camsa.SUN.03G018730.2	Camsa.SUN.14G019680.1	Camsa.SUN.17G019790.1
AT1G17850.2	Camsa.SUN.03G018750.1	Camsa.SUN.14G019700.3	Camsa.SUN.17G019820.2
AT1G17860.1	Camsa.SUN.03G018760.1	Camsa.SUN.14G019710.1	Camsa.SUN.17G019830.1
AT1G17910.1	Camsa.SUN.03G018780.1	Camsa.SUN.14G019730.1	Camsa.SUN.17G019850.1
AT1G17950.1	Camsa.SUN.03G018810.1	Camsa.SUN.14G019770.1	Camsa.SUN.17G019900.1
AT1G17970.1	Camsa.SUN.03G018830.1	Camsa.SUN.14G019800.1	Camsa.SUN.17G019940.1
AT1G17980.1	Camsa.SUN.03G018840.1	Camsa.SUN.14G019810.1	Camsa.SUN.17G019950.1
AT1G18030.1	Camsa.SUN.03G018860.1	Camsa.SUN.14G019870.1	Camsa.SUN.17G019970.1
AT1G18090.1	Camsa.SUN.03G018950.1	Camsa.SUN.14G019930.1	Camsa.SUN.17G020050.1
AT1G18180.1	Camsa.SUN.03G019020.1	Camsa.SUN.14G020010.1	Camsa.SUN.17G020120.1
AT1G18200.1	Camsa.SUN.03G019060.1	Camsa.SUN.14G020040.1	Camsa.SUN.17G020150.1
AT1G18265.1	Camsa.SUN.03G019100.1	Camsa.SUN.14G020090.1	Camsa.SUN.17G020200.1
AT1G18280.1	Camsa.SUN.03G019120.1	Camsa.SUN.14G020110.1	Camsa.SUN.17G020220.1
AT1G18290.1	Camsa.SUN.03G019130.1	Camsa.SUN.14G020120.1	Camsa.SUN.17G020230.1
AT1G18300.1	Camsa.SUN.03G019140.1	Camsa.SUN.14G020130.1	Camsa.SUN.17G020240.1
AT1G18310.1	Camsa.SUN.03G019150.1	Camsa.SUN.14G020140.1	Camsa.SUN.17G020250.1
AT1G18320.1	Camsa.SUN.03G019160.1	Camsa.SUN.14G020150.1	Camsa.SUN.17G020260.2
AT1G18330.2	Camsa.SUN.03G019170.1	Camsa.SUN.14G020160.2	Camsa.SUN.17G020270.1
AT1G18335.3	Camsa.SUN.03G019180.6	Camsa.SUN.14G020170.6	Camsa.SUN.17G020280.2
AT1G18340.1	Camsa.SUN.03G019190.1	Camsa.SUN.14G020180.1	Camsa.SUN.17G020290.1
AT1G18400.1	Camsa.SUN.03G019230.1	Camsa.SUN.14G020220.1	Camsa.SUN.17G020330.1
AT1G18410.4	Camsa.SUN.03G019240.2	Camsa.SUN.14G020230.1	Camsa.SUN.17G020340.1
AT1G18420.1	Camsa.SUN.03G019270.2	Camsa.SUN.14G020300.1	Camsa.SUN.17G020370.1
AT1G18440.1	Camsa.SUN.03G019280.1	Camsa.SUN.14G020310.1	Camsa.SUN.17G020380.1
AT1G18520.1	Camsa.SUN.03G019380.1	Camsa.SUN.14G020430.1	Camsa.SUN.17G020520.1
AT1G18570.1	Camsa.SUN.03G019440.1	Camsa.SUN.14G020480.1	Camsa.SUN.17G020570.1
AT1G18600.1	Camsa.SUN.03G019480.2	Camsa.SUN.14G020530.1	Camsa.SUN.17G020600.1
AT1G18620.2	Camsa.SUN.03G019500.5	Camsa.SUN.14G020550.1	Camsa.SUN.17G020620.8
AT1G18640.2	Camsa.SUN.03G019510.1	Camsa.SUN.14G020570.1	Camsa.SUN.17G020630.1
AT1G18700.5	Camsa.SUN.03G019560.1	Camsa.SUN.14G020630.1	Camsa.SUN.17G020690.1
AT1G18720.2	Camsa.SUN.03G019610.2	Camsa.SUN.14G020680.1	Camsa.SUN.17G020720.2
AT1G18750.3	Camsa.SUN.03G019640.1	Camsa.SUN.14G020710.2	Camsa.SUN.17G020750.1
AT1G18760.1	Camsa.SUN.03G019650.1	Camsa.SUN.14G020720.1	Camsa.SUN.17G020760.1
AT1G18790.1	Camsa.SUN.03G019680.1	Camsa.SUN.14G020750.1	Camsa.SUN.17G020790.1
AT1G18810.1	Camsa.SUN.03G019700.1	Camsa.SUN.14G020770.1	Camsa.SUN.17G020810.1
AT1G18830.1	Camsa.SUN.03G019710.1	Camsa.SUN.14G020780.1	Camsa.SUN.17G020820.1
AT1G18835.1	Camsa.SUN.03G019720.1	Camsa.SUN.14G020790.1	Camsa.SUN.17G020830.1
AT1G18850.1	Camsa.SUN.03G019760.1	Camsa.SUN.14G020820.1	Camsa.SUN.17G020860.1
AT1G18860.1	Camsa.SUN.03G019770.1	Camsa.SUN.14G020830.1	Camsa.SUN.17G020870.1
AT1G18900.3	Camsa.SUN.03G019810.1	Camsa.SUN.14G020870.1	Camsa.SUN.17G020910.2
AT1G18910.1	Camsa.SUN.03G019820.1	Camsa.SUN.14G020880.1	Camsa.SUN.17G020920.1
AT1G18950.2	Camsa.SUN.03G019840.1	Camsa.SUN.14G020940.3	Camsa.SUN.17G020940.1
AT1G18990.1	Camsa.SUN.03G019900.1	Camsa.SUN.14G021000.2	Camsa.SUN.17G020990.1
AT1G19000.2	Camsa.SUN.03G019910.1	Camsa.SUN.14G021010.1	Camsa.SUN.17G021000.3
AT1G19025.1	Camsa.SUN.03G019940.1	Camsa.SUN.14G021040.1	Camsa.SUN.17G021020.1
AT1G19050.1	Camsa.SUN.03G019960.1	Camsa.SUN.14G021050.1	Camsa.SUN.17G021040.1
AT1G19115.4	Camsa.SUN.03G020030.1	Camsa.SUN.14G021140.2	Camsa.SUN.17G021100.1
AT1G19130.1	Camsa.SUN.03G020050.1	Camsa.SUN.14G021160.2	Camsa.SUN.17G021120.1
AT1G19140.2	Camsa.SUN.03G020060.1	Camsa.SUN.14G021170.1	Camsa.SUN.17G021130.1
AT1G19150.1	Camsa.SUN.03G020070.1	Camsa.SUN.14G021180.1	Camsa.SUN.17G021140.2
AT1G19180.1	Camsa.SUN.03G020090.2	Camsa.SUN.14G021220.2	Camsa.SUN.17G021210.2
AT1G19200.2	Camsa.SUN.03G020100.1	Camsa.SUN.14G021230.1	Camsa.SUN.17G021220.1
AT1G19210.1	Camsa.SUN.03G020110.1	Camsa.SUN.14G021240.1	Camsa.SUN.17G021230.1
AT1G19270.1	Camsa.SUN.03G020170.1	Camsa.SUN.14G021310.3	Camsa.SUN.17G021310.1
AT1G19290.1	Camsa.SUN.03G020180.1	Camsa.SUN.14G021320.2	Camsa.SUN.17G021320.1
AT1G19310.1	Camsa.SUN.03G020200.3	Camsa.SUN.14G021340.2	Camsa.SUN.17G021340.2
AT1G19340.1	Camsa.SUN.03G020220.1	Camsa.SUN.14G021370.1	Camsa.SUN.17G021370.1
AT1G19350.3	Camsa.SUN.03G020240.1	Camsa.SUN.14G021380.2	Camsa.SUN.17G021380.1
AT1G19380.1	Camsa.SUN.03G020270.1	Camsa.SUN.14G021410.1	Camsa.SUN.17G021420.1
AT1G19410.1	Camsa.SUN.03G020300.1	Camsa.SUN.14G021440.1	Camsa.SUN.17G021470.1
AT1G19480.1	Camsa.SUN.03G020360.1	Camsa.SUN.14G021490.1	Camsa.SUN.17G021520.2
AT1G19490.1	Camsa.SUN.03G020380.1	Camsa.SUN.14G021510.1	Camsa.SUN.17G021540.1
AT1G19500.1	Camsa.SUN.03G020390.1	Camsa.SUN.14G021520.1	Camsa.SUN.17G021550.1
AT1G19520.1	Camsa.SUN.03G020420.1	Camsa.SUN.14G021540.1	Camsa.SUN.17G021570.1
AT1G19530.1	Camsa.SUN.03G020430.1	Camsa.SUN.14G021550.1	Camsa.SUN.17G021580.1
AT1G19540.1	Camsa.SUN.03G020440.1	Camsa.SUN.14G021560.1	Camsa.SUN.17G021590.1
AT1G19650.1	Camsa.SUN.03G020530.9	Camsa.SUN.14G021630.1	Camsa.SUN.17G021690.1
AT1G19670.1	Camsa.SUN.03G020570.1	Camsa.SUN.14G021650.1	Camsa.SUN.17G021720.1
AT1G19690.1	Camsa.SUN.03G020610.1	Camsa.SUN.14G021680.1	Camsa.SUN.17G021740.1
AT1G19715.3	Camsa.SUN.03G020640.1	Camsa.SUN.14G021710.1	Camsa.SUN.17G021770.1
AT1G19740.1	Camsa.SUN.03G020650.1	Camsa.SUN.14G021740.1	Camsa.SUN.17G021800.1
AT1G19790.2	Camsa.SUN.03G020690.1	Camsa.SUN.14G021770.1	Camsa.SUN.17G021820.3
AT1G19830.1	Camsa.SUN.03G020730.1	Camsa.SUN.14G021810.1	Camsa.SUN.17G021850.1
AT1G19860.2	Camsa.SUN.03G020770.1	Camsa.SUN.14G021850.1	Camsa.SUN.17G021890.1
AT1G19870.1	Camsa.SUN.03G020780.1	Camsa.SUN.14G021860.2	Camsa.SUN.17G021900.1
AT1G19900.1	Camsa.SUN.03G020810.1	Camsa.SUN.14G021890.1	Camsa.SUN.17G021940.1
AT1G19910.1	Camsa.SUN.03G020820.1	Camsa.SUN.14G021900.1	Camsa.SUN.17G021960.1
AT1G19950.1	Camsa.SUN.03G020850.1	Camsa.SUN.14G021930.1	Camsa.SUN.17G021990.1
AT1G19970.1	Camsa.SUN.03G020880.1	Camsa.SUN.14G021970.1	Camsa.SUN.17G022010.1
AT1G19980.1	Camsa.SUN.03G020890.1	Camsa.SUN.14G021980.2	Camsa.SUN.17G022020.1
AT1G19990.1	Camsa.SUN.03G020900.1	Camsa.SUN.14G021990.1	Camsa.SUN.17G023750.1
AT1G20050.1	Camsa.SUN.03G020950.1	Camsa.SUN.14G022050.1	Camsa.SUN.17G022180.1
AT1G20070.1	Camsa.SUN.03G020980.1	Camsa.SUN.14G022080.1	Camsa.SUN.17G022260.2
AT1G20100.1	Camsa.SUN.03G021010.1	Camsa.SUN.14G022110.1	Camsa.SUN.17G022290.1
AT1G20130.1	Camsa.SUN.03G021040.1	Camsa.SUN.14G022140.1	Camsa.SUN.17G022330.1
AT1G20132.1	Camsa.SUN.03G021050.1	Camsa.SUN.14G022150.1	Camsa.SUN.17G022340.1
AT1G20180.1	Camsa.SUN.03G021090.1	Camsa.SUN.14G022220.1	Camsa.SUN.17G022380.1
AT1G20220.1	Camsa.SUN.03G021130.1	Camsa.SUN.14G022260.1	Camsa.SUN.17G022410.1
AT1G20310.1	Camsa.SUN.03G021240.1	Camsa.SUN.14G022350.1	Camsa.SUN.17G022490.1
AT1G20320.1	Camsa.SUN.03G021250.1	Camsa.SUN.14G022360.1	Camsa.SUN.17G022500.1
AT1G20340.1	Camsa.SUN.03G021270.1	Camsa.SUN.14G022380.1	Camsa.SUN.17G022520.1
AT1G20370.1	Camsa.SUN.03G021280.1	Camsa.SUN.14G022410.1	Camsa.SUN.17G022550.1
AT1G20410.1	Camsa.SUN.03G021300.1	Camsa.SUN.14G022440.1	Camsa.SUN.17G022580.1
AT1G20440.1	Camsa.SUN.03G021330.1	Camsa.SUN.14G022470.1	Camsa.SUN.17G022620.1
AT1G20450.1	Camsa.SUN.03G021340.1	Camsa.SUN.14G022480.1	Camsa.SUN.17G022630.1
AT1G20470.1	Camsa.SUN.03G021370.1	Camsa.SUN.14G022510.1	Camsa.SUN.17G022650.1
AT1G20570.3	Camsa.SUN.03G021470.1	Camsa.SUN.14G022630.2	Camsa.SUN.17G022750.1
AT1G20670.1	Camsa.SUN.03G021580.1	Camsa.SUN.14G022730.1	Camsa.SUN.17G022830.1
AT1G20720.2	Camsa.SUN.03G021670.1	Camsa.SUN.14G022780.1	Camsa.SUN.17G022910.1
AT1G20750.1	Camsa.SUN.03G021680.1	Camsa.SUN.14G022790.1	Camsa.SUN.17G022920.1
AT1G20760.1	Camsa.SUN.03G021690.1	Camsa.SUN.14G022800.1	Camsa.SUN.17G022930.1
AT1G20770.1	Camsa.SUN.03G021700.1	Camsa.SUN.14G022810.1	Camsa.SUN.17G022940.1
AT1G20790.1	Camsa.SUN.03G021720.1	Camsa.SUN.14G022830.2	Camsa.SUN.17G022970.1
AT1G20823.1	Camsa.SUN.03G021800.1	Camsa.SUN.14G022930.1	Camsa.SUN.17G023100.1
AT1G20860.2	Camsa.SUN.03G021840.1	Camsa.SUN.14G022970.1	Camsa.SUN.17G023140.1
AT1G20870.1	Camsa.SUN.03G021850.1	Camsa.SUN.14G022980.1	Camsa.SUN.17G023150.1
AT1G20910.1	Camsa.SUN.03G021890.1	Camsa.SUN.14G023020.1	Camsa.SUN.17G023190.1
AT1G20925.1	Camsa.SUN.03G021910.1	Camsa.SUN.14G023040.1	Camsa.SUN.17G023210.1
AT1G20970.1	Camsa.SUN.03G021950.1	Camsa.SUN.14G023090.3	Camsa.SUN.17G023250.2
AT1G20980.1	Camsa.SUN.03G021960.1	Camsa.SUN.14G023100.1	Camsa.SUN.17G023270.2
AT1G21000.1	Camsa.SUN.03G021980.1	Camsa.SUN.14G023120.1	Camsa.SUN.17G023290.1
AT1G21010.1	Camsa.SUN.03G022000.1	Camsa.SUN.14G023130.1	Camsa.SUN.17G023310.1
AT1G21050.2	Camsa.SUN.03G022010.1	Camsa.SUN.14G023150.1	Camsa.SUN.17G023340.1
AT1G21060.1	Camsa.SUN.03G022020.1	Camsa.SUN.14G023160.1	Camsa.SUN.17G023350.2
AT1G21065.1	Camsa.SUN.03G022030.1	Camsa.SUN.14G023170.1	Camsa.SUN.17G023360.1
AT1G21090.1	Camsa.SUN.03G022060.1	Camsa.SUN.14G023200.1	Camsa.SUN.17G023390.1
AT1G21140.1	Camsa.SUN.03G022100.1	Camsa.SUN.14G023250.1	Camsa.SUN.17G023440.1
AT1G21190.1	Camsa.SUN.03G022140.2	Camsa.SUN.14G023300.2	Camsa.SUN.17G023480.1
AT1G21200.1	Camsa.SUN.03G022150.3	Camsa.SUN.14G023310.1	Camsa.SUN.17G023490.2
AT1G21245.1	Camsa.SUN.03G022200.1	Camsa.SUN.14G023410.1	Camsa.SUN.14G025320.1
AT1G21310.1	Camsa.SUN.03G022280.1	Camsa.SUN.14G023560.1	Camsa.SUN.17G023670.1
AT1G21323.1	Camsa.SUN.03G021770.1	Camsa.SUN.14G022900.1	Camsa.SUN.17G023060.1
AT1G21360.1	Camsa.SUN.03G022350.2	Camsa.SUN.14G023630.1	Camsa.SUN.17G023770.1
AT1G21370.1	Camsa.SUN.03G022360.2	Camsa.SUN.14G023640.2	Camsa.SUN.17G023780.1
AT1G21380.1	Camsa.SUN.03G022370.3	Camsa.SUN.14G023650.1	Camsa.SUN.17G023790.3
AT1G21390.1	Camsa.SUN.03G022380.1	Camsa.SUN.14G023660.1	Camsa.SUN.17G023800.1
AT1G21395.1	Camsa.SUN.03G022390.1	Camsa.SUN.14G023670.1	Camsa.SUN.17G023810.1
AT1G21430.1	Camsa.SUN.03G022450.1	Camsa.SUN.14G023720.1	Camsa.SUN.17G023840.1
AT1G21460.1	Camsa.SUN.03G022490.1	Camsa.SUN.14G023770.1	Camsa.SUN.17G023940.1
AT1G21510.1	Camsa.SUN.03G022540.1	Camsa.SUN.14G023800.1	Camsa.SUN.17G024010.1
AT1G21520.1	Camsa.SUN.03G022550.1	Camsa.SUN.14G023810.1	Camsa.SUN.17G024020.1
AT1G21528.1	Camsa.SUN.03G022560.1	Camsa.SUN.14G023820.1	Camsa.SUN.17G024040.1
AT1G21550.1	Camsa.SUN.03G022580.1	Camsa.SUN.14G023840.1	Camsa.SUN.17G024070.1
AT1G21560.3	Camsa.SUN.03G022590.4	Camsa.SUN.14G023850.3	Camsa.SUN.17G024080.1
AT1G21580.1	Camsa.SUN.03G022610.1	Camsa.SUN.14G023870.1	Camsa.SUN.17G024100.1
AT1G21590.1	Camsa.SUN.03G022620.1	Camsa.SUN.14G023880.1	Camsa.SUN.17G024110.1
AT1G21610.3	Camsa.SUN.03G022640.1	Camsa.SUN.14G023900.1	Camsa.SUN.17G024130.1
AT1G21620.1	Camsa.SUN.03G022650.1	Camsa.SUN.14G023910.1	Camsa.SUN.17G024140.1
AT1G21630.2	Camsa.SUN.03G022660.1	Camsa.SUN.14G023920.1	Camsa.SUN.17G024150.1
AT1G21660.1	Camsa.SUN.03G022720.1	Camsa.SUN.14G024040.1	Camsa.SUN.17G024320.1
AT1G21690.3	Camsa.SUN.03G022750.1	Camsa.SUN.14G024070.1	Camsa.SUN.17G024350.1
AT1G21695.1	Camsa.SUN.03G022760.1	Camsa.SUN.14G024080.1	Camsa.SUN.17G024360.1
AT1G21710.1	Camsa.SUN.03G022780.1	Camsa.SUN.14G024100.1	Camsa.SUN.17G024380.1
AT1G21720.1	Camsa.SUN.03G022790.1	Camsa.SUN.14G024110.1	Camsa.SUN.17G024390.1
AT1G21722.1	Camsa.SUN.03G022800.1	Camsa.SUN.14G024120.1	Camsa.SUN.17G024400.1
AT1G21770.1	Camsa.SUN.03G022860.1	Camsa.SUN.14G024180.1	Camsa.SUN.17G024470.1
AT1G21830.1	Camsa.SUN.03G022890.1	Camsa.SUN.14G024230.1	Camsa.SUN.17G024530.1
AT1G21900.1	Camsa.SUN.03G022950.1	Camsa.SUN.14G024310.2	Camsa.SUN.17G024800.1
AT1G21910.1	Camsa.SUN.03G022970.1	Camsa.SUN.14G024330.1	Camsa.SUN.17G024820.1
AT1G21920.1	Camsa.SUN.03G022980.1	Camsa.SUN.14G024340.1	Camsa.SUN.17G024830.1
AT1G21970.1	Camsa.SUN.03G023040.4	Camsa.SUN.14G024440.1	Camsa.SUN.17G024910.3
AT1G22030.1	Camsa.SUN.03G023130.1	Camsa.SUN.14G024550.2	Camsa.SUN.17G025060.1
AT1G22050.1	Camsa.SUN.03G023150.1	Camsa.SUN.14G024570.2	Camsa.SUN.17G025080.1
AT1G22065.1	Camsa.SUN.03G023190.1	Camsa.SUN.14G024600.1	Camsa.SUN.17G025120.1
AT1G22110.1	Camsa.SUN.03G023270.1	Camsa.SUN.14G024670.1	Camsa.SUN.17G025190.1
AT1G22120.1	Camsa.SUN.03G023280.1	Camsa.SUN.14G024690.1	Camsa.SUN.17G025200.1
AT1G22130.1	Camsa.SUN.03G023290.1	Camsa.SUN.14G024700.2	Camsa.SUN.17G025210.1
AT1G22160.1	Camsa.SUN.03G023310.1	Camsa.SUN.14G024720.1	Camsa.SUN.17G025240.1
AT1G22170.1	Camsa.SUN.03G023330.1	Camsa.SUN.14G024730.1	Camsa.SUN.17G025250.1
AT1G22180.4	Camsa.SUN.03G023340.2	Camsa.SUN.14G024750.1	Camsa.SUN.17G025290.1
AT1G22190.1	Camsa.SUN.03G023350.1	Camsa.SUN.14G024760.1	Camsa.SUN.17G025300.1
AT1G22200.1	Camsa.SUN.03G023360.1	Camsa.SUN.14G024770.1	Camsa.SUN.17G025310.1
AT1G22210.1	Camsa.SUN.03G023370.1	Camsa.SUN.14G024780.1	Camsa.SUN.17G025320.1
AT1G22230.1	Camsa.SUN.03G023390.1	Camsa.SUN.14G024800.1	Camsa.SUN.17G025370.1
AT1G22240.1	Camsa.SUN.03G023400.1	Camsa.SUN.14G024810.1	Camsa.SUN.17G025380.2
AT1G22250.1	Camsa.SUN.03G023410.1	Camsa.SUN.14G024830.1	Camsa.SUN.17G025390.1
AT1G22310.2	Camsa.SUN.03G023470.2	Camsa.SUN.14G024890.2	Camsa.SUN.17G025450.2
AT1G22330.1	Camsa.SUN.03G023480.1	Camsa.SUN.14G024900.1	Camsa.SUN.17G025470.1
AT1G22420.1	Camsa.SUN.03G023550.1	Camsa.SUN.14G024990.1	Camsa.SUN.17G025580.1
AT1G22470.1	Camsa.SUN.03G023600.1	Camsa.SUN.14G025060.1	Camsa.SUN.17G025640.1
AT1G22480.1	Camsa.SUN.03G023610.1	Camsa.SUN.14G025070.1	Camsa.SUN.17G025650.1
AT1G22490.2	Camsa.SUN.03G023620.1	Camsa.SUN.14G025080.1	Camsa.SUN.17G025660.1
AT1G22530.1	Camsa.SUN.03G023680.1	Camsa.SUN.14G025120.1	Camsa.SUN.17G025710.1
AT1G22590.2	Camsa.SUN.03G023730.3	Camsa.SUN.14G025150.1	Camsa.SUN.17G025760.2
AT1G22600.1	Camsa.SUN.03G023740.1	Camsa.SUN.14G025160.1	Camsa.SUN.17G025770.1
AT1G22630.1	Camsa.SUN.03G023770.1	Camsa.SUN.14G025200.1	Camsa.SUN.17G025800.1
AT1G22640.1	Camsa.SUN.03G023780.1	Camsa.SUN.14G025220.2	Camsa.SUN.17G025810.1
AT1G22660.4	Camsa.SUN.03G023820.1	Camsa.SUN.14G025270.1	Camsa.SUN.17G025850.2
AT1G22670.1	Camsa.SUN.03G023830.1	Camsa.SUN.14G025280.1	Camsa.SUN.17G025860.1
AT1G22690.1	Camsa.SUN.03G023840.1	Camsa.SUN.14G025290.2	Camsa.SUN.17G025890.1
AT1G22740.1	Camsa.SUN.03G023890.1	Camsa.SUN.14G025340.1	Camsa.SUN.17G025950.1
AT1G22770.1	Camsa.SUN.03G023920.1	Camsa.SUN.14G025380.1	Camsa.SUN.17G025980.1
AT1G22810.1	Camsa.SUN.03G023940.1	Camsa.SUN.14G025410.1	Camsa.SUN.17G026020.1
AT1G22830.1	Camsa.SUN.03G023960.1	Camsa.SUN.14G025450.1	Camsa.SUN.17G026060.1
AT1G22882.1	Camsa.SUN.03G024020.4	Camsa.SUN.14G025510.10	Camsa.SUN.17G026130.4
AT1G22890.1	Camsa.SUN.03G024030.2	Camsa.SUN.14G025520.1	Camsa.SUN.17G026140.1
AT1G22910.3	Camsa.SUN.03G024050.3	Camsa.SUN.14G025530.1	Camsa.SUN.17G026160.1
AT1G22950.1	Camsa.SUN.03G024090.1	Camsa.SUN.14G025620.2	Camsa.SUN.17G026320.2
AT1G22960.1	Camsa.SUN.03G024100.1	Camsa.SUN.14G025630.1	Camsa.SUN.17G026330.1
AT1G22970.1	Camsa.SUN.03G024110.1	Camsa.SUN.14G025640.1	Camsa.SUN.17G026340.1
AT1G22980.2	Camsa.SUN.03G024120.2	Camsa.SUN.14G025650.1	Camsa.SUN.17G026350.1
AT1G22985.1	Camsa.SUN.03G024130.1	Camsa.SUN.14G025660.1	Camsa.SUN.17G026360.1
AT1G23000.2	Camsa.SUN.03G024150.1	Camsa.SUN.14G025700.1	Camsa.SUN.17G026380.1
AT1G23040.1	Camsa.SUN.03G024220.1	Camsa.SUN.14G025770.1	Camsa.SUN.17G026440.1
AT1G23050.1	Camsa.SUN.03G024230.1	Camsa.SUN.14G025780.1	Camsa.SUN.17G026450.1
AT1G23060.1	Camsa.SUN.03G024240.1	Camsa.SUN.14G025790.1	Camsa.SUN.17G026460.1
AT1G23080.1	Camsa.SUN.03G024270.1	Camsa.SUN.14G025810.1	Camsa.SUN.17G026480.1
AT1G23100.1	Camsa.SUN.03G024290.1	Camsa.SUN.14G025860.1	Camsa.SUN.17G026500.1
AT1G23140.1	Camsa.SUN.03G024350.1	Camsa.SUN.14G025950.1	Camsa.SUN.17G026590.1
AT1G23150.1	Camsa.SUN.03G024360.2	Camsa.SUN.14G025960.2	Camsa.SUN.17G026600.1
AT1G23280.1	Camsa.SUN.03G024540.2	Camsa.SUN.14G026130.1	Camsa.SUN.17G026900.1
AT1G23320.1	Camsa.SUN.03G024580.1	Camsa.SUN.14G026180.1	Camsa.SUN.17G026950.1
AT1G23350.1	Camsa.SUN.03G024640.1	Camsa.SUN.14G026210.1	Camsa.SUN.17G026980.1
AT1G23390.1	Camsa.SUN.03G024690.1	Camsa.SUN.14G026240.1	Camsa.SUN.17G027020.1
AT1G23450.1	Camsa.SUN.03G024740.1	Camsa.SUN.14G026290.1	Camsa.SUN.17G027070.1
AT1G23510.1	Camsa.SUN.03G024760.1	Camsa.SUN.14G026310.1	Camsa.SUN.17G027100.1
AT1G23530.1	Camsa.SUN.03G024770.1	Camsa.SUN.14G026330.1	Camsa.SUN.17G027130.1
AT1G23540.1	Camsa.SUN.03G024780.1	Camsa.SUN.14G026340.1	Camsa.SUN.17G027140.1
AT1G23550.1	Camsa.SUN.03G024790.1	Camsa.SUN.14G026370.1	Camsa.SUN.17G027150.1
AT1G23560.1	Camsa.SUN.03G024800.1	Camsa.SUN.14G026380.1	Camsa.SUN.17G027160.1
AT1G23570.2	Camsa.SUN.03G025100.1	Camsa.SUN.17G027170.1	Camsa.SUN.03G024810.1
AT1G23580.1	Camsa.SUN.03G025090.1	Camsa.SUN.17G027180.1	Camsa.SUN.03G024820.1
AT1G23710.1	Camsa.SUN.03G024910.1	Camsa.SUN.14G026390.1	Camsa.SUN.17G027310.1
AT1G23820.1	Camsa.SUN.03G025000.1	Camsa.SUN.14G026500.2	Camsa.SUN.17G027410.1
AT1G23840.1	Camsa.SUN.03G025030.1	Camsa.SUN.14G026520.1	Camsa.SUN.17G027430.1
AT1G23880.1	Camsa.SUN.03G025060.2	Camsa.SUN.14G026560.1	Camsa.SUN.17G027470.1
AT1G23890.2	Camsa.SUN.03G025070.3	Camsa.SUN.14G026570.2	Camsa.SUN.17G027480.4
AT1G23980.1	Camsa.SUN.03G025140.2	Camsa.SUN.14G026590.1	Camsa.SUN.17G027550.1
AT1G24040.2	Camsa.SUN.03G025400.2	Camsa.SUN.14G026720.1	Camsa.SUN.17G027890.1
AT1G24050.1	Camsa.SUN.03G025420.1	Camsa.SUN.14G026730.1	Camsa.SUN.17G027900.1
AT1G24095.1	Camsa.SUN.03G025480.1	Camsa.SUN.14G026790.1	Camsa.SUN.17G027990.1
AT1G24140.1	Camsa.SUN.03G025530.1	Camsa.SUN.14G026850.1	Camsa.SUN.17G028060.1
AT1G24160.1	Camsa.SUN.03G025580.1	Camsa.SUN.14G026910.2	Camsa.SUN.17G028120.3
AT1G24190.3	Camsa.SUN.03G025610.1	Camsa.SUN.14G026940.1	Camsa.SUN.17G028150.1
AT1G24210.1	Camsa.SUN.03G025620.1	Camsa.SUN.14G026950.1	Camsa.SUN.17G028160.1
AT1G24310.1	Camsa.SUN.03G028190.1	Camsa.SUN.14G029680.1	Camsa.SUN.17G030930.1
AT1G24320.1	Camsa.SUN.03G028160.1	Camsa.SUN.14G029670.1	Camsa.SUN.17G030920.1
AT1G24350.3	Camsa.SUN.03G028130.1	Camsa.SUN.14G029640.2	Camsa.SUN.17G030840.3
AT1G24388.1	Camsa.SUN.03G028110.1	Camsa.SUN.14G029610.2	Camsa.SUN.17G030810.1
AT1G24450.1	Camsa.SUN.03G028050.2	Camsa.SUN.14G029560.1	Camsa.SUN.17G030760.2
AT1G24460.1	Camsa.SUN.03G028030.1	Camsa.SUN.14G029540.1	Camsa.SUN.17G030740.1
AT1G24485.3	Camsa.SUN.03G028000.1	Camsa.SUN.14G029500.2	Camsa.SUN.17G030670.1
AT1G24490.1	Camsa.SUN.03G027990.1	Camsa.SUN.14G029490.1	Camsa.SUN.17G030660.1
AT1G24510.1	Camsa.SUN.03G027980.1	Camsa.SUN.14G029480.1	Camsa.SUN.17G030650.1
AT1G24570.2	Camsa.SUN.03G027930.1	Camsa.SUN.14G029410.2	Camsa.SUN.17G030590.2
AT1G24580.1	Camsa.SUN.03G027920.1	Camsa.SUN.14G029400.1	Camsa.SUN.17G030580.1
AT1G24575.1	Camsa.SUN.03G027910.1	Camsa.SUN.14G029390.1	Camsa.SUN.17G030570.1
AT1G24577.1	Camsa.SUN.03G027890.1	Camsa.SUN.14G029380.1	Camsa.SUN.17G030560.1
AT1G24590.1	Camsa.SUN.03G027880.1	Camsa.SUN.14G029370.1	Camsa.SUN.17G030550.1
AT1G24600.1	Camsa.SUN.03G027870.1	Camsa.SUN.14G029360.1	Camsa.SUN.17G030540.1
AT1G24620.1	Camsa.SUN.03G027850.1	Camsa.SUN.14G029340.1	Camsa.SUN.17G030520.1
AT1G24625.1	Camsa.SUN.03G027840.2	Camsa.SUN.14G029310.1	Camsa.SUN.17G030510.2
AT1G24650.1	Camsa.SUN.03G027820.2	Camsa.SUN.14G029290.1	Camsa.SUN.17G030490.1
AT1G25230.3	Camsa.SUN.03G027730.1	Camsa.SUN.14G029190.2	Camsa.SUN.17G030350.1
AT1G25240.2	Camsa.SUN.03G027720.1	Camsa.SUN.14G029180.1	Camsa.SUN.17G030340.1
AT1G25250.3	Camsa.SUN.03G027710.1	Camsa.SUN.14G029170.1	Camsa.SUN.17G030330.1
AT1G25260.1	Camsa.SUN.03G027700.1	Camsa.SUN.14G029160.1	Camsa.SUN.17G030320.1
AT1G25270.1	Camsa.SUN.03G027680.1	Camsa.SUN.14G029130.1	Camsa.SUN.17G030270.1
AT1G25290.1	Camsa.SUN.03G027630.1	Camsa.SUN.14G029090.1	Camsa.SUN.17G030220.1
AT1G25300.1	Camsa.SUN.03G027550.1	Camsa.SUN.14G029020.1	Camsa.SUN.17G030170.1
AT1G25310.1	Camsa.SUN.03G027540.1	Camsa.SUN.14G029010.1	Camsa.SUN.17G030150.1
AT1G25330.1	Camsa.SUN.03G027500.1	Camsa.SUN.14G028970.1	Camsa.SUN.17G030120.1
AT1G25340.3	Camsa.SUN.03G027460.1	Camsa.SUN.14G028950.2	Camsa.SUN.17G030110.1
AT1G25370.2	Camsa.SUN.03G027430.1	Camsa.SUN.14G028910.1	Camsa.SUN.17G030080.2
AT1G25380.1	Camsa.SUN.03G027390.1	Camsa.SUN.14G028890.1	Camsa.SUN.17G030060.1
AT1G25422.1	Camsa.SUN.03G027320.1	Camsa.SUN.14G028810.1	Camsa.SUN.17G029970.1
AT1G25425.1	Camsa.SUN.03G027310.1	Camsa.SUN.14G028800.1	Camsa.SUN.17G029960.1
AT1G25440.1	Camsa.SUN.03G027300.1	Camsa.SUN.14G028790.1	Camsa.SUN.17G029950.1
AT1G25470.1	Camsa.SUN.03G027240.2	Camsa.SUN.14G028710.2	Camsa.SUN.17G029900.1
AT1G25490.1	Camsa.SUN.03G027210.1	Camsa.SUN.14G028680.1	Camsa.SUN.17G029880.1
AT1G25520.1	Camsa.SUN.03G027170.1	Camsa.SUN.14G028650.2	Camsa.SUN.17G029850.1
AT1G25550.1	Camsa.SUN.03G027130.1	Camsa.SUN.14G028620.1	Camsa.SUN.17G029820.1
AT1G25560.1	Camsa.SUN.03G027120.1	Camsa.SUN.14G028610.1	Camsa.SUN.17G029810.1
AT1G26120.1	Camsa.SUN.03G027020.4	Camsa.SUN.14G028510.3	Camsa.SUN.17G029730.3
AT1G26180.1	Camsa.SUN.03G026980.1	Camsa.SUN.14G028450.1	Camsa.SUN.17G029660.1
AT1G26260.1	Camsa.SUN.03G026860.2	Camsa.SUN.14G028330.2	Camsa.SUN.17G029460.2
AT1G26310.1	Camsa.SUN.03G026810.1	Camsa.SUN.14G028300.1	Camsa.SUN.17G029440.1
AT1G26330.2	Camsa.SUN.03G026790.1	Camsa.SUN.14G028280.1	Camsa.SUN.17G029420.1
AT1G26360.1	Camsa.SUN.03G026780.1	Camsa.SUN.14G028260.5	Camsa.SUN.17G029400.1
AT1G26370.1	Camsa.SUN.03G026770.1	Camsa.SUN.14G028250.1	Camsa.SUN.17G029390.1
AT1G26470.1	Camsa.SUN.03G026680.1	Camsa.SUN.14G028080.2	Camsa.SUN.17G029260.2
AT1G26520.1	Camsa.SUN.03G026600.1	Camsa.SUN.14G028030.2	Camsa.SUN.14G028010.1
AT1G26580.1	Camsa.SUN.03G026550.1	Camsa.SUN.14G027950.1	Camsa.SUN.17G029170.3
AT1G26600.2	Camsa.SUN.03G026520.1	Camsa.SUN.14G027920.1	Camsa.SUN.17G029140.1
AT1G26610.1	Camsa.SUN.03G026510.1	Camsa.SUN.14G027910.1	Camsa.SUN.17G029130.1
AT1G26620.1	Camsa.SUN.03G026500.4	Camsa.SUN.14G027900.1	Camsa.SUN.17G029120.1
AT1G26630.1	Camsa.SUN.03G026490.1	Camsa.SUN.14G027880.1	Camsa.SUN.17G029110.1
AT1G26650.1	Camsa.SUN.03G026470.1	Camsa.SUN.14G027860.1	Camsa.SUN.17G029090.3
AT1G26665.1	Camsa.SUN.03G026460.1	Camsa.SUN.14G027850.3	Camsa.SUN.17G029080.3
AT1G26680.4	Camsa.SUN.03G026430.1	Camsa.SUN.14G027820.3	Camsa.SUN.17G029050.1
AT1G26750.1	Camsa.SUN.03G026360.1	Camsa.SUN.14G027750.1	Camsa.SUN.17G028970.1
AT1G26761.1	Camsa.SUN.03G026340.1	Camsa.SUN.14G027720.2	Camsa.SUN.17G028950.1
AT1G26780.2	Camsa.SUN.03G026310.1	Camsa.SUN.14G027680.1	Camsa.SUN.17G028910.1
AT1G26790.1	Camsa.SUN.03G026300.1	Camsa.SUN.14G027670.2	Camsa.SUN.17G028900.1
AT1G26870.1	Camsa.SUN.03G026180.1	Camsa.SUN.14G027530.1	Camsa.SUN.17G028800.1
AT1G26900.1	Camsa.SUN.03G026120.2	Camsa.SUN.14G027450.3	Camsa.SUN.17G028740.2
AT1G26920.1	Camsa.SUN.03G026080.1	Camsa.SUN.14G027430.1	Camsa.SUN.17G028710.1
AT1G26940.1	Camsa.SUN.03G026060.1	Camsa.SUN.14G027410.1	Camsa.SUN.17G028690.1
AT1G26960.1	Camsa.SUN.03G026040.1	Camsa.SUN.14G027390.1	Camsa.SUN.17G028660.1
AT1G27000.1	Camsa.SUN.03G025980.1	Camsa.SUN.14G027350.1	Camsa.SUN.17G028570.1
AT1G27008.1	Camsa.SUN.03G025970.1	Camsa.SUN.14G027340.1	Camsa.SUN.17G028560.1
AT1G27050.1	Camsa.SUN.03G025930.1	Camsa.SUN.14G027270.1	Camsa.SUN.17G028520.1
AT1G27060.1	Camsa.SUN.03G025920.1	Camsa.SUN.14G027260.1	Camsa.SUN.17G028510.1
AT1G27070.1	Camsa.SUN.03G025910.3	Camsa.SUN.14G027250.1	Camsa.SUN.17G028500.1
AT1G27080.1	Camsa.SUN.03G025900.1	Camsa.SUN.14G027240.1	Camsa.SUN.17G028490.1
AT1G27090.1	Camsa.SUN.03G025890.1	Camsa.SUN.14G027230.1	Camsa.SUN.17G028480.1
AT1G27110.1	Camsa.SUN.03G025870.1	Camsa.SUN.14G027200.1	Camsa.SUN.17G028460.1
AT1G27120.1	Camsa.SUN.03G025850.3	Camsa.SUN.14G027180.1	Camsa.SUN.17G028440.2
AT1G27150.1	Camsa.SUN.03G025820.2	Camsa.SUN.14G027160.2	Camsa.SUN.17G028410.1
AT1G27210.1	Camsa.SUN.03G025710.1	Camsa.SUN.14G027090.1	Camsa.SUN.17G028290.2
AT1G27240.1	Camsa.SUN.03G025620.1	Camsa.SUN.14G026950.1	Camsa.SUN.17G028160.1
AT1G27290.1	Camsa.SUN.03G028250.1	Camsa.SUN.14G029750.1	Camsa.SUN.17G031010.2
AT1G27300.1	Camsa.SUN.03G028260.1	Camsa.SUN.14G029760.1	Camsa.SUN.17G031020.2
AT1G27310.1	Camsa.SUN.03G028270.1	Camsa.SUN.14G029770.1	Camsa.SUN.17G031030.1
AT1G27385.4	Camsa.SUN.03G028340.1	Camsa.SUN.14G029840.2	Camsa.SUN.17G031100.1
AT1G27390.1	Camsa.SUN.03G028350.1	Camsa.SUN.14G029850.2	Camsa.SUN.17G031110.1
AT1G27461.1	Camsa.SUN.03G028440.1	Camsa.SUN.14G029940.2	Camsa.SUN.17G031190.1
AT1G27620.1	Camsa.SUN.03G028630.2	Camsa.SUN.14G030150.1	Camsa.SUN.17G031420.1
AT1G27660.1	Camsa.SUN.03G028640.1	Camsa.SUN.14G030160.4	Camsa.SUN.17G031430.4
AT1G27670.1	Camsa.SUN.03G028650.1	Camsa.SUN.14G030170.1	Camsa.SUN.17G031450.1
AT1G27695.1	Camsa.SUN.03G028690.1	Camsa.SUN.14G030200.1	Camsa.SUN.17G031490.1
AT1G27700.1	Camsa.SUN.03G028700.3	Camsa.SUN.14G030210.2	Camsa.SUN.17G031500.1
AT1G27720.1	Camsa.SUN.03G028730.1	Camsa.SUN.14G030240.1	Camsa.SUN.17G031520.1
AT1G27730.1	Camsa.SUN.03G028740.1	Camsa.SUN.14G030250.1	Camsa.SUN.17G031530.1
AT1G27920.1	Camsa.SUN.03G028890.1	Camsa.SUN.14G030440.1	Camsa.SUN.17G031720.1
AT1G27950.1	Camsa.SUN.03G028930.1	Camsa.SUN.14G030470.1	Camsa.SUN.17G031750.1
AT1G27960.1	Camsa.SUN.03G028940.2	Camsa.SUN.14G030480.2	Camsa.SUN.17G031760.1
AT1G27990.1	Camsa.SUN.03G028970.1	Camsa.SUN.14G030510.1	Camsa.SUN.17G031800.1
AT1G28030.1	Camsa.SUN.03G029040.2	Camsa.SUN.14G030580.1	Camsa.SUN.17G031890.2
AT1G28040.1	Camsa.SUN.03G029030.1	Camsa.SUN.14G030570.1	Camsa.SUN.17G031870.1
AT1G28050.1	Camsa.SUN.03G029050.1	Camsa.SUN.14G030590.1	Camsa.SUN.17G031900.2
AT1G28060.1	Camsa.SUN.03G029060.1	Camsa.SUN.14G030610.1	Camsa.SUN.17G031920.1
AT1G28070.1	Camsa.SUN.03G029070.1	Camsa.SUN.14G030620.1	Camsa.SUN.17G031930.1
AT1G28080.2	Camsa.SUN.03G029080.1	Camsa.SUN.14G030630.1	Camsa.SUN.17G031940.1
AT1G28140.1	Camsa.SUN.03G029150.1	Camsa.SUN.14G030690.1	Camsa.SUN.17G032030.1
AT1G28150.2	Camsa.SUN.03G029160.1	Camsa.SUN.14G030700.2	Camsa.SUN.17G032040.1
AT1G28160.1	Camsa.SUN.03G029170.1	Camsa.SUN.14G030710.1	Camsa.SUN.17G032050.1
AT1G28190.1	Camsa.SUN.03G029220.1	Camsa.SUN.14G030750.1	Camsa.SUN.17G032090.1
AT1G28200.1	Camsa.SUN.03G029260.2	Camsa.SUN.14G030760.2	Camsa.SUN.17G032150.1
AT1G28220.1	Camsa.SUN.03G029290.2	Camsa.SUN.14G030790.1	Camsa.SUN.17G032170.1
AT1G28230.1	Camsa.SUN.03G029300.1	Camsa.SUN.14G030800.1	Camsa.SUN.17G032180.1
AT1G28290.1	Camsa.SUN.03G029370.1	Camsa.SUN.14G030900.1	Camsa.SUN.17G032240.1
AT1G28300.1	Camsa.SUN.03G029390.4	Camsa.SUN.14G030910.1	Camsa.SUN.17G032250.2
AT1G28310.2	Camsa.SUN.03G029410.1	Camsa.SUN.14G030930.1	Camsa.SUN.17G032280.1
AT1G28330.3	Camsa.SUN.03G029430.1	Camsa.SUN.14G030950.4	Camsa.SUN.17G032310.2
AT1G28360.1	Camsa.SUN.03G029460.1	Camsa.SUN.14G031030.1	Camsa.SUN.17G032370.1
AT1G28370.2	Camsa.SUN.03G029470.1	Camsa.SUN.14G031040.1	Camsa.SUN.17G032380.1
AT1G28375.1	Camsa.SUN.03G029500.1	Camsa.SUN.14G031080.1	Camsa.SUN.17G032410.1
AT1G28380.1	Camsa.SUN.03G029510.1	Camsa.SUN.14G031110.1	Camsa.SUN.17G032420.1
AT1G28390.2	Camsa.SUN.03G029520.1	Camsa.SUN.14G031120.1	Camsa.SUN.17G032430.1
AT1G28395.2	Camsa.SUN.03G029530.6	Camsa.SUN.14G031130.2	Camsa.SUN.17G032440.2
AT1G28400.1	Camsa.SUN.03G029540.1	Camsa.SUN.14G031140.1	Camsa.SUN.17G032450.2
AT1G28410.1	Camsa.SUN.03G029550.2	Camsa.SUN.14G031150.1	Camsa.SUN.17G032460.1
AT1G28420.1	Camsa.SUN.03G029560.1	Camsa.SUN.14G031160.1	Camsa.SUN.17G032470.1
AT1G28430.1	Camsa.SUN.03G029570.1	Camsa.SUN.14G031170.1	Camsa.SUN.17G032480.1
AT1G28440.1	Camsa.SUN.03G029580.1	Camsa.SUN.14G031180.1	Camsa.SUN.17G032490.1
AT1G28480.1	Camsa.SUN.03G029610.1	Camsa.SUN.14G031230.1	Camsa.SUN.17G032520.1
AT1G28490.1	Camsa.SUN.03G029620.2	Camsa.SUN.14G031240.1	Camsa.SUN.17G032530.2
AT1G28540.1	Camsa.SUN.03G029700.1	Camsa.SUN.14G031320.1	Camsa.SUN.17G032610.1
AT1G28550.1	Camsa.SUN.03G029710.1	Camsa.SUN.14G031330.1	Camsa.SUN.17G032620.1
AT1G28690.1	Camsa.SUN.03G029910.1	Camsa.SUN.14G031560.1	Camsa.SUN.17G032900.1
AT1G28815.1	Camsa.SUN.03G029950.1	Camsa.SUN.14G031610.1	Camsa.SUN.17G032930.1
AT1G28760.1	Camsa.SUN.03G029960.1	Camsa.SUN.14G031640.1	Camsa.SUN.17G032940.1
AT1G29000.1	Camsa.SUN.03G029990.1	Camsa.SUN.14G031670.1	Camsa.SUN.17G032960.1
AT1G29040.1	Camsa.SUN.03G030060.2	Camsa.SUN.14G031760.2	Camsa.SUN.17G033030.1
AT1G29041.1	Camsa.SUN.03G030080.1	Camsa.SUN.14G031770.1	Camsa.SUN.17G033040.1
AT1G29070.1	Camsa.SUN.03G030130.1	Camsa.SUN.14G031810.1	Camsa.SUN.17G033090.1
AT1G29090.1	Camsa.SUN.03G030180.1	Camsa.SUN.14G031840.1	Camsa.SUN.17G033140.1
AT1G29100.2	Camsa.SUN.03G030190.1	Camsa.SUN.14G031850.1	Camsa.SUN.17G033150.1
AT1G29160.1	Camsa.SUN.03G030230.1	Camsa.SUN.14G031900.1	Camsa.SUN.17G033190.1
AT1G29170.1	Camsa.SUN.03G030240.1	Camsa.SUN.14G031920.1	Camsa.SUN.17G033200.1
AT1G29195.1	Camsa.SUN.03G030290.1	Camsa.SUN.14G031960.1	Camsa.SUN.17G033250.1
AT1G29220.2	Camsa.SUN.03G030340.3	Camsa.SUN.14G032030.1	Camsa.SUN.17G033310.2
AT1G29250.1	Camsa.SUN.03G030310.1	Camsa.SUN.14G031980.1	Camsa.SUN.17G033270.1
AT1G29300.1	Camsa.SUN.03G030400.1	Camsa.SUN.14G032130.1	Camsa.SUN.17G033370.1
AT1G29330.1	Camsa.SUN.03G030450.1	Camsa.SUN.14G032180.1	Camsa.SUN.17G033480.1
AT1G29490.1	Camsa.SUN.14G032430.1	Camsa.SUN.17G033630.1	Camsa.SUN.17G033700.1
AT1G29530.1	Camsa.SUN.03G030680.2	Camsa.SUN.14G032460.3	Camsa.SUN.17G033850.1
AT1G29600.2	Camsa.SUN.03G030760.1	Camsa.SUN.14G032510.1	Camsa.SUN.17G033930.1
AT1G29630.2	Camsa.SUN.03G030790.1	Camsa.SUN.14G032520.1	Camsa.SUN.17G033940.1
AT1G29640.1	Camsa.SUN.03G030800.1	Camsa.SUN.14G032530.1	Camsa.SUN.17G033950.1
AT1G29660.1	Camsa.SUN.03G030810.1	Camsa.SUN.14G032570.1	Camsa.SUN.17G033960.1
AT1G29670.2	Camsa.SUN.03G030820.1	Camsa.SUN.14G032590.1	Camsa.SUN.17G033970.1
AT1G29680.1	Camsa.SUN.03G030830.1	Camsa.SUN.14G032600.1	Camsa.SUN.17G033980.1
AT1G29710.1	Camsa.SUN.03G030870.1	Camsa.SUN.14G032660.1	Camsa.SUN.17G034100.2
AT1G29750.2	Camsa.SUN.03G031050.1	Camsa.SUN.14G032760.1	Camsa.SUN.17G034300.1
AT1G29760.1	Camsa.SUN.03G031060.1	Camsa.SUN.14G032770.1	Camsa.SUN.17G034310.1
AT1G29770.1	Camsa.SUN.03G031070.1	Camsa.SUN.14G032780.1	Camsa.SUN.17G034320.1
AT1G29780.1	Camsa.SUN.03G031080.1	Camsa.SUN.14G032790.1	Camsa.SUN.17G034330.1
AT1G29850.3	Camsa.SUN.03G031180.2	Camsa.SUN.14G032870.3	Camsa.SUN.17G034400.1
AT1G29860.1	Camsa.SUN.03G031190.1	Camsa.SUN.14G032880.1	Camsa.SUN.17G034410.1
AT1G29950.2	Camsa.SUN.03G031250.1	Camsa.SUN.14G032960.1	Camsa.SUN.17G034480.1
AT1G29970.2	Camsa.SUN.03G031290.3	Camsa.SUN.14G033010.1	Camsa.SUN.17G034560.1
AT1G30000.2	Camsa.SUN.03G031320.1	Camsa.SUN.14G033060.1	Camsa.SUN.17G034590.2
AT1G30070.2	Camsa.SUN.03G031380.1	Camsa.SUN.14G033130.1	Camsa.SUN.17G034640.1
AT1G30135.1	Camsa.SUN.03G031450.1	Camsa.SUN.14G033350.1	Camsa.SUN.17G034770.1
AT1G30190.1	Camsa.SUN.03G031560.1	Camsa.SUN.14G033410.1	Camsa.SUN.17G034890.1
AT1G30210.1	Camsa.SUN.03G031580.1	Camsa.SUN.14G033430.1	Camsa.SUN.17G034910.1
AT1G30230.2	Camsa.SUN.03G031610.1	Camsa.SUN.14G033480.1	Camsa.SUN.17G034950.1
AT1G30240.2	Camsa.SUN.03G031620.2	Camsa.SUN.14G033490.1	Camsa.SUN.17G034960.1
AT1G30250.1	Camsa.SUN.03G031630.1	Camsa.SUN.14G033500.1	Camsa.SUN.17G034970.1
AT1G30260.1	Camsa.SUN.03G031650.1	Camsa.SUN.14G033510.1	Camsa.SUN.17G034980.1
AT1G30280.1	Camsa.SUN.03G031670.1	Camsa.SUN.14G033530.1	Camsa.SUN.17G035010.1
AT1G30290.2	Camsa.SUN.03G031690.1	Camsa.SUN.14G033540.1	Camsa.SUN.17G035040.1
AT1G30320.1	Camsa.SUN.03G031720.1	Camsa.SUN.14G033560.2	Camsa.SUN.17G035060.4
AT1G30350.1	Camsa.SUN.03G031740.1	Camsa.SUN.14G033600.1	Camsa.SUN.17G035080.1
AT1G30470.1	Camsa.SUN.03G031930.2	Camsa.SUN.14G033930.2	Camsa.SUN.17G035380.2
AT1G30475.1	Camsa.SUN.03G031940.1	Camsa.SUN.14G033940.5	Camsa.SUN.17G035390.1
AT1G30515.1	Camsa.SUN.03G031980.1	Camsa.SUN.14G033990.1	Camsa.SUN.17G035440.1
AT1G30560.1	Camsa.SUN.03G032080.1	Camsa.SUN.14G034060.1	Camsa.SUN.17G035780.1
AT1G30650.1	Camsa.SUN.03G032170.1	Camsa.SUN.14G034140.1	Camsa.SUN.17G035900.1
AT1G30660.1	Camsa.SUN.03G032190.1	Camsa.SUN.14G034160.1	Camsa.SUN.17G035920.1
AT1G30670.1	Camsa.SUN.03G032200.1	Camsa.SUN.14G034170.1	Camsa.SUN.17G035930.1
AT1G30680.1	Camsa.SUN.03G032210.1	Camsa.SUN.14G034180.1	Camsa.SUN.17G035940.1
AT1G30790.1	Camsa.SUN.03G032450.1	Camsa.SUN.14G034470.1	Camsa.SUN.17G036220.1
AT1G30840.1	Camsa.SUN.03G032560.1	Camsa.SUN.14G034580.1	Camsa.SUN.17G036360.1
AT1G30850.1	Camsa.SUN.03G032610.1	Camsa.SUN.14G034630.1	Camsa.SUN.17G036390.1
AT1G30860.1	Camsa.SUN.03G032620.1	Camsa.SUN.14G034640.1	Camsa.SUN.17G036400.1
AT1G30870.1	Camsa.SUN.03G032640.1	Camsa.SUN.14G034650.1	Camsa.SUN.17G036420.1
AT1G30970.3	Camsa.SUN.03G032800.1	Camsa.SUN.14G035100.2	Camsa.SUN.17G036600.1
AT1G31010.1	Camsa.SUN.03G032820.1	Camsa.SUN.14G035090.1	Camsa.SUN.17G036610.2
AT1G31020.1	Camsa.SUN.03G032830.1	Camsa.SUN.14G035080.1	Camsa.SUN.17G036620.4
AT1G31050.6	Camsa.SUN.03G032850.1	Camsa.SUN.14G035030.1	Camsa.SUN.17G036660.1
AT1G31150.1	Camsa.SUN.03G033040.1	Camsa.SUN.14G034740.1	Camsa.SUN.17G036850.3
AT1G31220.1	Camsa.SUN.03G033120.1	Camsa.SUN.14G035210.1	Camsa.SUN.17G036910.1
AT1G31260.1	Camsa.SUN.03G033170.1	Camsa.SUN.14G035310.1	Camsa.SUN.17G037040.1
AT1G31350.2	Camsa.SUN.03G033310.1	Camsa.SUN.14G035430.1	Camsa.SUN.17G037240.1
AT1G31410.1	Camsa.SUN.03G033390.2	Camsa.SUN.14G035490.1	Camsa.SUN.17G037350.1
AT1G31430.2	Camsa.SUN.03G033410.1	Camsa.SUN.14G035510.1	Camsa.SUN.17G037370.1
AT1G31460.1	Camsa.SUN.03G033440.1	Camsa.SUN.14G035540.1	Camsa.SUN.17G037400.1
AT1G31600.1	Camsa.SUN.03G033590.1	Camsa.SUN.14G035640.2	Camsa.SUN.17G037540.1
AT1G31660.1	Camsa.SUN.03G033640.1	Camsa.SUN.14G035810.1	Camsa.SUN.17G037630.1
AT1G31720.1	Camsa.SUN.03G033750.1	Camsa.SUN.14G035900.1	Camsa.SUN.17G037750.1
AT1G31740.1	Camsa.SUN.03G033770.1	Camsa.SUN.14G035930.1	Camsa.SUN.17G037780.1
AT1G31750.1	Camsa.SUN.03G033780.1	Camsa.SUN.14G035950.1	Camsa.SUN.17G037790.1
AT1G31760.1	Camsa.SUN.03G033790.1	Camsa.SUN.14G035960.1	Camsa.SUN.17G037800.1
AT1G31790.1	Camsa.SUN.03G033850.1	Camsa.SUN.14G035990.1	Camsa.SUN.17G037840.1
AT1G31812.1	Camsa.SUN.03G033880.1	Camsa.SUN.14G036020.1	Camsa.SUN.17G037870.1
AT1G31840.1	Camsa.SUN.03G033930.1	Camsa.SUN.14G036060.1	Camsa.SUN.17G037920.1
AT1G31860.1	Camsa.SUN.03G033970.4	Camsa.SUN.14G036100.3	Camsa.SUN.17G037960.3
AT1G31870.1	Camsa.SUN.03G033980.1	Camsa.SUN.14G036110.1	Camsa.SUN.17G037970.1
AT1G31920.1	Camsa.SUN.03G034050.1	Camsa.SUN.14G036150.1	Camsa.SUN.17G038010.1
AT1G32210.1	Camsa.SUN.03G034400.1	Camsa.SUN.14G036440.1	Camsa.SUN.17G038410.1
AT1G32230.1	Camsa.SUN.03G034440.1	Camsa.SUN.14G036470.1	Camsa.SUN.17G038430.4
AT1G32310.1	Camsa.SUN.03G034550.1	Camsa.SUN.14G036650.2	Camsa.SUN.17G038530.2
AT1G32330.1	Camsa.SUN.03G034560.1	Camsa.SUN.14G036660.1	Camsa.SUN.17G038540.1
AT1G32361.1	Camsa.SUN.03G034610.1	Camsa.SUN.14G036710.1	Camsa.SUN.17G038600.1
AT1G32370.2	Camsa.SUN.03G034640.4	Camsa.SUN.14G036720.4	Camsa.SUN.17G038610.5
AT1G32375.1	Camsa.SUN.03G034660.1	Camsa.SUN.14G036750.1	Camsa.SUN.17G038690.1
AT1G32470.1	Camsa.SUN.03G034770.1	Camsa.SUN.14G036830.1	Camsa.SUN.17G038820.1
AT1G32530.1	Camsa.SUN.03G034830.2	Camsa.SUN.14G036900.1	Camsa.SUN.17G038870.2
AT1G32540.1	Camsa.SUN.03G034840.2	Camsa.SUN.14G036910.1	Camsa.SUN.17G038880.1
AT1G32550.2	Camsa.SUN.03G034850.1	Camsa.SUN.14G036920.2	Camsa.SUN.17G038890.1
AT1G32560.1	Camsa.SUN.03G034860.1	Camsa.SUN.14G036930.1	Camsa.SUN.17G038900.1
AT1G32583.1	Camsa.SUN.03G035190.4	Camsa.SUN.14G037290.2	Camsa.SUN.17G039360.3
AT1G32610.1	Camsa.SUN.03G035160.1	Camsa.SUN.14G037270.1	Camsa.SUN.17G039340.1
AT1G32630.1	Camsa.SUN.03G035150.1	Camsa.SUN.14G037260.1	Camsa.SUN.17G039330.2
AT1G32690.1	Camsa.SUN.03G035080.1	Camsa.SUN.14G037200.1	Camsa.SUN.17G039270.1
AT1G32700.1	Camsa.SUN.03G035070.3	Camsa.SUN.14G037180.2	Camsa.SUN.17G039250.1
AT1G32710.1	Camsa.SUN.03G035060.1	Camsa.SUN.14G037170.1	Camsa.SUN.17G039240.1
AT1G32730.1	Camsa.SUN.03G035040.1	Camsa.SUN.14G037160.1	Camsa.SUN.17G039230.1
AT1G32740.1	Camsa.SUN.03G035030.1	Camsa.SUN.14G037150.1	Camsa.SUN.17G039220.1
AT1G32760.1	Camsa.SUN.03G035010.1	Camsa.SUN.14G037130.1	Camsa.SUN.17G039200.1
AT1G32770.1	Camsa.SUN.03G035000.1	Camsa.SUN.14G037120.1	Camsa.SUN.17G039190.1
AT1G32810.2	Camsa.SUN.03G034970.3	Camsa.SUN.14G037060.1	Camsa.SUN.17G039150.1
AT1G32860.1	Camsa.SUN.03G034930.1	Camsa.SUN.14G037040.1	Camsa.SUN.17G039130.1
AT1G32870.3	Camsa.SUN.03G034890.1	Camsa.SUN.14G037020.2	Camsa.SUN.17G039110.2
AT1G32920.1	Camsa.SUN.03G035210.1	Camsa.SUN.14G037310.1	Camsa.SUN.17G039380.1
AT1G32928.1	Camsa.SUN.03G035220.1	Camsa.SUN.14G037320.1	Camsa.SUN.17G039390.1
AT1G32970.1	Camsa.SUN.03G035270.1	Camsa.SUN.14G037360.2	Camsa.SUN.17G039450.1
AT1G32990.1	Camsa.SUN.03G035280.1	Camsa.SUN.14G037390.1	Camsa.SUN.17G039470.1
AT1G33040.1	Camsa.SUN.03G035330.1	Camsa.SUN.14G037470.1	Camsa.SUN.17G039580.1
AT1G33050.4	Camsa.SUN.03G035340.5	Camsa.SUN.14G037480.2	Camsa.SUN.17G039590.10
AT1G33060.2	Camsa.SUN.03G035360.2	Camsa.SUN.14G037490.5	Camsa.SUN.17G039630.3
AT1G33240.1	Camsa.SUN.03G035500.2	Camsa.SUN.14G037660.1	Camsa.SUN.17G039740.1
AT1G33265.1	Camsa.SUN.03G035530.1	Camsa.SUN.14G037690.1	Camsa.SUN.17G039780.1
AT1G33320.1	Camsa.SUN.03G035570.1	Camsa.SUN.14G037750.1	Camsa.SUN.17G039820.1
AT1G33330.2	Camsa.SUN.03G035600.1	Camsa.SUN.14G037840.1	Camsa.SUN.17G039870.1
AT1G33350.1	Camsa.SUN.03G035620.1	Camsa.SUN.14G037860.3	Camsa.SUN.17G039900.2
AT1G33390.2	Camsa.SUN.03G035680.2	Camsa.SUN.14G037910.1	Camsa.SUN.17G039950.1
AT1G33400.2	Camsa.SUN.03G035690.1	Camsa.SUN.14G037920.1	Camsa.SUN.17G039960.1
AT1G33420.1	Camsa.SUN.03G035720.1	Camsa.SUN.14G037950.1	Camsa.SUN.17G039990.1
AT1G33470.1	Camsa.SUN.03G035780.1	Camsa.SUN.14G037980.2	Camsa.SUN.17G040020.2
AT1G33475.1	Camsa.SUN.03G035790.1	Camsa.SUN.14G037990.1	Camsa.SUN.17G040030.1
AT1G33500.1	Camsa.SUN.03G035810.1	Camsa.SUN.14G038020.1	Camsa.SUN.17G040060.1
AT1G33560.1	Camsa.SUN.03G035870.1	Camsa.SUN.14G038080.1	Camsa.SUN.17G040160.1
AT1G33600.1	Camsa.SUN.03G035890.1	Camsa.SUN.14G038110.1	Camsa.SUN.17G040190.1
AT1G33780.1	Camsa.SUN.03G036080.2	Camsa.SUN.14G038300.3	Camsa.SUN.17G040440.1
AT1G33810.1	Camsa.SUN.03G036120.1	Camsa.SUN.14G038330.1	Camsa.SUN.17G040500.1
AT1G33980.2	Camsa.SUN.03G036210.2	Camsa.SUN.14G038480.1	Camsa.SUN.17G040690.3
AT1G34010.2	Camsa.SUN.03G036240.1	Camsa.SUN.14G038520.1	Camsa.SUN.17G040710.1
AT1G34120.2	Camsa.SUN.03G036390.2	Camsa.SUN.14G038680.1	Camsa.SUN.17G040890.1
AT1G34140.1	Camsa.SUN.03G036410.1	Camsa.SUN.14G038700.2	Camsa.SUN.17G040910.1
AT1G34160.1	Camsa.SUN.03G036450.1	Camsa.SUN.14G038740.2	Camsa.SUN.17G040990.1
AT1G34180.2	Camsa.SUN.03G036500.1	Camsa.SUN.14G038760.1	Camsa.SUN.17G041050.2
AT1G34190.1	Camsa.SUN.03G036510.1	Camsa.SUN.14G038770.1	Camsa.SUN.17G041080.3
AT1G34200.1	Camsa.SUN.03G036520.2	Camsa.SUN.14G038780.1	Camsa.SUN.17G041110.1
AT1G34220.1	Camsa.SUN.03G036610.1	Camsa.SUN.14G038860.1	Camsa.SUN.17G041160.2
AT1G34245.1	Camsa.SUN.03G036620.2	Camsa.SUN.14G038880.3	Camsa.SUN.17G041170.1
AT1G34260.1	Camsa.SUN.03G036630.1	Camsa.SUN.14G038890.1	Camsa.SUN.17G041180.1
AT1G34350.2	Camsa.SUN.03G036730.1	Camsa.SUN.14G038960.2	Camsa.SUN.17G041260.1
AT1G34355.1	Camsa.SUN.03G036740.2	Camsa.SUN.14G038970.1	Camsa.SUN.17G041270.2
AT1G34360.1	Camsa.SUN.03G036750.2	Camsa.SUN.14G038980.1	Camsa.SUN.17G041290.1
AT1G34370.1	Camsa.SUN.03G036760.2	Camsa.SUN.14G038990.1	Camsa.SUN.17G041310.1
AT1G34420.1	Camsa.SUN.03G036810.2	Camsa.SUN.14G039050.1	Camsa.SUN.17G041350.1
AT1G34550.1	Camsa.SUN.03G036840.1	Camsa.SUN.14G039080.1	Camsa.SUN.17G041480.1
AT1G34580.1	Camsa.SUN.03G036880.2	Camsa.SUN.14G039110.3	Camsa.SUN.17G043680.1
AT1G34650.1	Camsa.SUN.03G036910.1	Camsa.SUN.14G039140.2	Camsa.SUN.17G043640.1
AT1G34670.1	Camsa.SUN.03G036920.1	Camsa.SUN.14G039160.1	Camsa.SUN.17G043630.1
AT1G34770.4	Camsa.SUN.03G036950.1	Camsa.SUN.14G039190.1	Camsa.SUN.17G043560.1
AT1G34780.1	Camsa.SUN.03G036960.1	Camsa.SUN.14G039200.1	Camsa.SUN.17G043550.2
AT1G34790.1	Camsa.SUN.03G036970.1	Camsa.SUN.14G039210.1	Camsa.SUN.17G043540.1
AT1G35183.3	Camsa.SUN.03G037020.2	Camsa.SUN.14G039270.4	Camsa.SUN.17G043410.2
AT1G35210.1	Camsa.SUN.03G037050.1	Camsa.SUN.14G039300.1	Camsa.SUN.17G043350.1
AT1G35230.1	Camsa.SUN.03G037070.1	Camsa.SUN.14G039320.1	Camsa.SUN.17G043330.1
AT1G35330.1	Camsa.SUN.03G037140.1	Camsa.SUN.14G039460.1	Camsa.SUN.17G043160.1
AT1G35340.1	Camsa.SUN.03G037160.3	Camsa.SUN.14G039470.2	Camsa.SUN.17G043150.4
AT1G35350.1	Camsa.SUN.03G037220.1	Camsa.SUN.14G039540.1	Camsa.SUN.17G043090.1
AT1G35430.1	Camsa.SUN.03G037300.1	Camsa.SUN.14G039620.1	Camsa.SUN.17G042940.1
AT1G35440.1	Camsa.SUN.03G037330.1	Camsa.SUN.14G039710.1	Camsa.SUN.17G042890.1
AT1G35460.1	Camsa.SUN.03G037340.2	Camsa.SUN.14G039720.1	Camsa.SUN.17G042860.1
AT1G35470.2	Camsa.SUN.03G037360.2	Camsa.SUN.14G039760.2	Camsa.SUN.17G042800.1
AT1G35490.1	Camsa.SUN.03G037370.1	Camsa.SUN.14G039770.1	Camsa.SUN.17G042760.2
AT1G35510.1	Camsa.SUN.03G037380.1	Camsa.SUN.14G039780.1	Camsa.SUN.17G042750.1
AT1G35620.1	Camsa.SUN.03G037510.1	Camsa.SUN.14G039910.1	Camsa.SUN.17G042600.2
AT1G35830.1	Camsa.SUN.03G037710.1	Camsa.SUN.14G040220.1	Camsa.SUN.17G042310.1
AT1G36050.1	Camsa.SUN.03G037770.1	Camsa.SUN.14G040320.1	Camsa.SUN.17G042270.1
AT1G36060.1	Camsa.SUN.03G037780.1	Camsa.SUN.14G040330.1	Camsa.SUN.17G042260.1
AT1G36070.1	Camsa.SUN.03G037830.2	Camsa.SUN.14G040460.2	Camsa.SUN.17G042210.4
AT1G36150.1	Camsa.SUN.03G037850.1	Camsa.SUN.14G040490.1	Camsa.SUN.17G042190.1
AT1G36390.2	Camsa.SUN.03G037970.1	Camsa.SUN.14G040610.1	Camsa.SUN.17G042100.1
AT1G36730.1	Camsa.SUN.03G037980.1	Camsa.SUN.14G040620.1	Camsa.SUN.17G042080.1
AT1G36940.2	Camsa.SUN.03G038020.1	Camsa.SUN.14G040680.1	Camsa.SUN.17G042030.1
AT1G36990.1	Camsa.SUN.03G038050.1	Camsa.SUN.14G040700.1	Camsa.SUN.17G042000.1
AT1G37140.1	Camsa.SUN.03G038130.1	Camsa.SUN.14G040740.1	Camsa.SUN.17G041820.1
AT1G42430.1	Camsa.SUN.03G051390.1	Camsa.SUN.14G041160.1	Camsa.SUN.17G043780.1
AT1G42960.1	Camsa.SUN.03G051320.1	Camsa.SUN.14G041280.1	Camsa.SUN.17G044020.1
AT1G43000.2	Camsa.SUN.03G038440.1	Camsa.SUN.14G041310.1	Camsa.SUN.17G044080.1
AT1G43020.1	Camsa.SUN.03G038460.1	Camsa.SUN.14G041320.1	Camsa.SUN.17G044110.1
AT1G43040.2	Camsa.SUN.03G038500.1	Camsa.SUN.14G041370.1	Camsa.SUN.17G044160.1
AT1G43245.2	Camsa.SUN.03G038580.1	Camsa.SUN.14G041410.4	Camsa.SUN.17G044230.2
AT1G43620.4	Camsa.SUN.03G038610.1	Camsa.SUN.14G041650.2	Camsa.SUN.17G044320.5
AT1G43630.1	Camsa.SUN.03G038630.1	Camsa.SUN.14G041670.1	Camsa.SUN.17G044340.1
AT1G43640.1	Camsa.SUN.03G038640.1	Camsa.SUN.14G041680.3	Camsa.SUN.17G044350.1
AT1G43690.1	Camsa.SUN.03G038700.1	Camsa.SUN.14G041740.1	Camsa.SUN.17G044410.1
AT1G43700.1	Camsa.SUN.03G038710.1	Camsa.SUN.14G041750.3	Camsa.SUN.17G044420.1
AT1G43770.3	Camsa.SUN.03G038790.1	Camsa.SUN.14G041900.1	Camsa.SUN.17G044480.1
AT1G43790.1	Camsa.SUN.03G038810.1	Camsa.SUN.14G041850.1	Camsa.SUN.17G044510.1
AT1G43850.1	Camsa.SUN.03G038850.1	Camsa.SUN.14G041790.1	Camsa.SUN.17G044610.1
AT1G44000.1	Camsa.SUN.03G038910.2	Camsa.SUN.14G042040.3	Camsa.SUN.17G044730.1
AT1G44090.1	Camsa.SUN.03G038980.1	Camsa.SUN.17G044790.2	Camsa.SUN.03G039000.1
AT1G44100.1	Camsa.SUN.03G039010.2	Camsa.SUN.14G042090.2	Camsa.SUN.17G044810.1
AT1G44120.2	Camsa.SUN.03G039040.1	Camsa.SUN.14G042140.1	Camsa.SUN.17G044840.1
AT1G44130.1	Camsa.SUN.03G039050.1	Camsa.SUN.14G042150.1	Camsa.SUN.17G044850.3
AT1G44160.1	Camsa.SUN.03G039060.1	Camsa.SUN.14G042240.1	Camsa.SUN.17G044860.1
AT1G44318.1	Camsa.SUN.03G039120.1	Camsa.SUN.14G042360.1	Camsa.SUN.17G044930.1
AT1G44414.1	Camsa.SUN.03G039140.1	Camsa.SUN.14G042390.1	Camsa.SUN.17G044960.1
AT1G44542.1	Camsa.SUN.03G039180.1	Camsa.SUN.14G042420.2	Camsa.SUN.17G045020.1
AT1G44760.2	Camsa.SUN.03G039270.1	Camsa.SUN.14G042520.1	Camsa.SUN.17G045110.1
AT1G44780.1	Camsa.SUN.03G039340.3	Camsa.SUN.14G042580.1	Camsa.SUN.17G045160.2
AT1G44830.1	Camsa.SUN.03G039400.1	Camsa.SUN.14G042660.1	Camsa.SUN.17G045270.1
AT1G44835.2	Camsa.SUN.03G039410.1	Camsa.SUN.14G042690.1	Camsa.SUN.17G045280.1
AT1G44910.1	Camsa.SUN.03G039490.1	Camsa.SUN.14G042730.1	Camsa.SUN.17G045320.1
AT1G44920.1	Camsa.SUN.03G039510.1	Camsa.SUN.14G042740.1	Camsa.SUN.17G045330.1
AT1G45010.1	Camsa.SUN.03G039590.1	Camsa.SUN.14G042820.1	Camsa.SUN.17G045390.1
AT1G45180.3	Camsa.SUN.03G039700.3	Camsa.SUN.14G042980.6	Camsa.SUN.17G045530.1
AT1G45201.3	Camsa.SUN.03G039730.1	Camsa.SUN.14G043020.1	Camsa.SUN.17G045570.1
AT1G45207.2	Camsa.SUN.03G039740.1	Camsa.SUN.14G043090.2	Camsa.SUN.17G045610.2
AT1G45231.2	Camsa.SUN.03G039750.1	Camsa.SUN.14G043100.1	Camsa.SUN.17G045620.1
AT1G45233.2	Camsa.SUN.03G039760.1	Camsa.SUN.14G043110.1	Camsa.SUN.17G045630.1
AT1G45249.6	Camsa.SUN.03G039780.6	Camsa.SUN.14G043120.1	Camsa.SUN.17G045650.1
AT1G45230.1	Camsa.SUN.03G039790.1	Camsa.SUN.14G043130.1	Camsa.SUN.17G045660.1
AT1G45545.2	Camsa.SUN.03G039820.2	Camsa.SUN.14G043150.1	Camsa.SUN.17G045710.1
AT1G45688.1	Camsa.SUN.03G039870.1	Camsa.SUN.14G043200.1	Camsa.SUN.17G045750.1
AT1G46264.1	Camsa.SUN.03G039890.2	Camsa.SUN.14G043240.2	Camsa.SUN.17G045770.1
AT1G46768.1	Camsa.SUN.03G040030.1	Camsa.SUN.14G043260.1	Camsa.SUN.17G045840.1
AT1G47128.1	Camsa.SUN.03G040120.1	Camsa.SUN.14G043350.1	Camsa.SUN.17G045940.1
AT1G47130.1	Camsa.SUN.03G040160.1	Camsa.SUN.14G043380.1	Camsa.SUN.17G046000.1
AT1G47200.1	Camsa.SUN.03G040180.1	Camsa.SUN.14G043410.1	Camsa.SUN.17G046020.1
AT1G47210.2	Camsa.SUN.03G040190.1	Camsa.SUN.14G043420.1	Camsa.SUN.17G046030.1
AT1G47271.1	Camsa.SUN.03G040320.1	Camsa.SUN.14G043570.5	Camsa.SUN.17G046160.1
AT1G47280.1	Camsa.SUN.03G040350.1	Camsa.SUN.14G043580.1	Camsa.SUN.17G046180.1
AT1G47310.1	Camsa.SUN.03G040970.1	Camsa.SUN.14G044150.1	Camsa.SUN.17G046640.1
AT1G47380.1	Camsa.SUN.03G040510.1	Camsa.SUN.14G043690.1	Camsa.SUN.17G046260.1
AT1G47390.1	Camsa.SUN.03G040520.1	Camsa.SUN.14G043720.1	Camsa.SUN.17G046280.1
AT1G47410.1	Camsa.SUN.03G040640.1	Camsa.SUN.14G043780.1	Camsa.SUN.17G046340.1
AT1G47420.1	Camsa.SUN.03G040650.1	Camsa.SUN.14G043790.1	Camsa.SUN.17G046350.1
AT1G47480.1	Camsa.SUN.03G040670.1	Camsa.SUN.14G043800.1	Camsa.SUN.17G046360.1
AT1G47510.1	Camsa.SUN.03G040720.4	Camsa.SUN.14G043830.4	Camsa.SUN.17G046400.1
AT1G47570.1	Camsa.SUN.03G040800.1	Camsa.SUN.14G043880.1	Camsa.SUN.17G046430.1
AT1G47655.1	Camsa.SUN.03G040950.1	Camsa.SUN.14G044130.1	Camsa.SUN.17G046620.1
AT1G47670.1	Camsa.SUN.03G040960.1	Camsa.SUN.14G044140.1	Camsa.SUN.17G046630.2
AT1G47870.1	Camsa.SUN.03G041180.1	Camsa.SUN.14G044510.1	Camsa.SUN.17G046900.1
AT1G47960.1	Camsa.SUN.03G041280.1	Camsa.SUN.14G044630.1	Camsa.SUN.17G047130.1
AT1G47970.1	Camsa.SUN.03G041290.1	Camsa.SUN.14G044660.1	Camsa.SUN.17G047150.1
AT1G47980.1	Camsa.SUN.03G041330.1	Camsa.SUN.14G044680.1	Camsa.SUN.17G047180.1
AT1G48000.1	Camsa.SUN.03G041400.1	Camsa.SUN.14G044720.1	Camsa.SUN.17G047220.1
AT1G48020.1	Camsa.SUN.03G041460.1	Camsa.SUN.14G044750.1	Camsa.SUN.17G047280.1
AT1G48175.4	Camsa.SUN.03G041600.1	Camsa.SUN.14G044910.1	Camsa.SUN.17G047500.1
AT1G48200.1	Camsa.SUN.03G041650.1	Camsa.SUN.14G044970.2	Camsa.SUN.17G047630.1
AT1G48280.1	Camsa.SUN.03G041890.2	Camsa.SUN.14G045170.2	Camsa.SUN.17G047930.1
AT1G48300.1	Camsa.SUN.03G041910.1	Camsa.SUN.14G045180.1	Camsa.SUN.17G047940.1
AT1G48330.1	Camsa.SUN.03G041970.1	Camsa.SUN.14G045270.1	Camsa.SUN.17G047990.1
AT1G48380.2	Camsa.SUN.03G042010.1	Camsa.SUN.14G045310.1	Camsa.SUN.17G048030.1
AT1G48450.1	Camsa.SUN.03G042140.1	Camsa.SUN.14G045440.1	Camsa.SUN.17G048210.2
AT1G48490.4	Camsa.SUN.03G042190.1	Camsa.SUN.14G045540.1	Camsa.SUN.17G048350.1
AT1G48500.1	Camsa.SUN.03G042200.1	Camsa.SUN.14G045550.1	Camsa.SUN.17G048360.1
AT1G48590.2	Camsa.SUN.03G042340.1	Camsa.SUN.14G045780.1	Camsa.SUN.14G046470.1
AT1G48620.1	Camsa.SUN.03G042410.1	Camsa.SUN.14G045830.1	Camsa.SUN.17G048390.1
AT1G48745.1	Camsa.SUN.03G042530.1	Camsa.SUN.14G046000.1	Camsa.SUN.17G048570.1
AT1G48750.1	Camsa.SUN.03G042540.1	Camsa.SUN.14G046030.1	Camsa.SUN.17G048600.1
AT1G48780.1	Camsa.SUN.03G042560.1	Camsa.SUN.14G046060.1	Camsa.SUN.17G048630.1
AT1G48870.1	Camsa.SUN.03G042620.1	Camsa.SUN.14G046370.1	Camsa.SUN.17G048690.1
AT1G48920.1	Camsa.SUN.03G042670.1	Camsa.SUN.14G046310.1	Camsa.SUN.17G048770.1
AT1G48940.1	Camsa.SUN.03G042690.1	Camsa.SUN.14G046290.1	Camsa.SUN.17G048790.1
AT1G48960.1	Camsa.SUN.03G042710.1	Camsa.SUN.14G046270.2	Camsa.SUN.17G048820.1
AT1G49000.1	Camsa.SUN.03G042760.1	Camsa.SUN.14G046230.1	Camsa.SUN.17G048880.1
AT1G49005.1	Camsa.SUN.03G042770.1	Camsa.SUN.14G046210.1	Camsa.SUN.17G048890.1
AT1G49050.1	Camsa.SUN.03G042810.2	Camsa.SUN.14G046180.1	Camsa.SUN.17G048930.1
AT1G49120.1	Camsa.SUN.03G042920.1	Camsa.SUN.14G046130.1	Camsa.SUN.17G049040.2
AT1G49160.5	Camsa.SUN.03G043030.1	Camsa.SUN.14G046610.1	Camsa.SUN.17G049120.1
AT1G49170.1	Camsa.SUN.03G043040.1	Camsa.SUN.14G046620.1	Camsa.SUN.17G049130.1
AT1G49180.1	Camsa.SUN.03G043050.1	Camsa.SUN.14G046630.1	Camsa.SUN.17G049140.1
AT1G49190.2	Camsa.SUN.03G043060.2	Camsa.SUN.14G046640.1	Camsa.SUN.17G049180.1
AT1G49230.1	Camsa.SUN.03G043120.1	Camsa.SUN.14G046700.1	Camsa.SUN.17G049220.1
AT1G49245.1	Camsa.SUN.03G043150.1	Camsa.SUN.14G046720.1	Camsa.SUN.17G049240.1
AT1G49270.1	Camsa.SUN.03G043160.1	Camsa.SUN.14G046730.1	Camsa.SUN.17G049270.1
AT1G49290.1	Camsa.SUN.03G043180.1	Camsa.SUN.14G046740.1	Camsa.SUN.17G049280.1
AT1G49300.1	Camsa.SUN.14G046750.1	Camsa.SUN.17G049290.1	Camsa.SUN.17G049300.1
AT1G49310.1	Camsa.SUN.03G043200.1	Camsa.SUN.14G046760.1	Camsa.SUN.17G049310.1
AT1G49320.1	Camsa.SUN.03G043220.1	Camsa.SUN.14G046780.1	Camsa.SUN.17G049330.1
AT1G49330.1	Camsa.SUN.03G043230.1	Camsa.SUN.14G046790.1	Camsa.SUN.17G049340.1
AT1G49450.1	Camsa.SUN.03G043370.1	Camsa.SUN.14G046930.1	Camsa.SUN.17G049550.1
AT1G49475.1	Camsa.SUN.03G043390.1	Camsa.SUN.14G046950.1	Camsa.SUN.17G049580.1
AT1G49480.2	Camsa.SUN.03G043400.3	Camsa.SUN.14G046960.2	Camsa.SUN.17G049590.3
AT1G49490.2	Camsa.SUN.03G043410.1	Camsa.SUN.14G046970.1	Camsa.SUN.17G049600.1
AT1G49510.1	Camsa.SUN.03G043430.2	Camsa.SUN.14G047010.1	Camsa.SUN.17G049620.1
AT1G49520.1	Camsa.SUN.03G043440.2	Camsa.SUN.14G047040.2	Camsa.SUN.17G049640.1
AT1G49530.1	Camsa.SUN.03G043450.1	Camsa.SUN.14G047050.1	Camsa.SUN.17G049650.1
AT1G49560.1	Camsa.SUN.03G043470.2	Camsa.SUN.14G047070.1	Camsa.SUN.17G049670.1
AT1G49570.1	Camsa.SUN.03G043490.1	Camsa.SUN.14G047080.1	Camsa.SUN.17G049680.1
AT1G49590.1	Camsa.SUN.03G043510.2	Camsa.SUN.14G047110.2	Camsa.SUN.17G049700.1
AT1G49600.3	Camsa.SUN.03G043520.2	Camsa.SUN.14G047120.1	Camsa.SUN.17G049710.1
AT1G49720.2	Camsa.SUN.03G043700.1	Camsa.SUN.14G047320.1	Camsa.SUN.17G050120.2
AT1G49750.1	Camsa.SUN.03G043730.1	Camsa.SUN.14G047350.1	Camsa.SUN.17G050150.2
AT1G49770.1	Camsa.SUN.03G043760.1	Camsa.SUN.14G047360.2	Camsa.SUN.17G050160.1
AT1G49840.1	Camsa.SUN.03G044000.1	Camsa.SUN.14G047610.1	Camsa.SUN.17G050380.1
AT1G49870.1	Camsa.SUN.03G044050.1	Camsa.SUN.14G047740.2	Camsa.SUN.17G050390.2
AT1G49900.1	Camsa.SUN.03G044090.2	Camsa.SUN.14G047780.1	Camsa.SUN.17G050430.1
AT1G49950.3	Camsa.SUN.03G044120.4	Camsa.SUN.14G047800.3	Camsa.SUN.17G050450.1
AT1G49975.1	Camsa.SUN.03G044160.1	Camsa.SUN.14G047830.2	Camsa.SUN.17G050530.1
AT1G50010.1	Camsa.SUN.03G044220.1	Camsa.SUN.14G047920.1	Camsa.SUN.17G050590.1
AT1G50020.1	Camsa.SUN.03G044230.3	Camsa.SUN.14G047930.1	Camsa.SUN.17G050600.1
AT1G50040.1	Camsa.SUN.03G044250.1	Camsa.SUN.14G047950.1	Camsa.SUN.17G050620.1
AT1G50170.1	Camsa.SUN.03G044420.1	Camsa.SUN.14G048110.1	Camsa.SUN.17G050850.1
AT1G50240.2	Camsa.SUN.03G044500.1	Camsa.SUN.14G048140.1	Camsa.SUN.17G050940.1
AT1G50280.1	Camsa.SUN.03G044650.1	Camsa.SUN.14G048200.1	Camsa.SUN.17G051030.1
AT1G50320.1	Camsa.SUN.03G044680.1	Camsa.SUN.14G048260.2	Camsa.SUN.17G051060.2
AT1G50400.1	Camsa.SUN.03G044750.1	Camsa.SUN.14G048430.2	Camsa.SUN.17G051120.1
AT1G50410.2	Camsa.SUN.03G044770.1	Camsa.SUN.14G048480.1	Camsa.SUN.17G051160.1
AT1G50440.2	Camsa.SUN.03G044800.3	Camsa.SUN.14G048510.5	Camsa.SUN.17G051190.5
AT1G50600.2	Camsa.SUN.03G044910.1	Camsa.SUN.14G048610.1	Camsa.SUN.17G051300.1
AT1G50610.1	Camsa.SUN.03G044920.1	Camsa.SUN.14G048620.1	Camsa.SUN.17G051310.1
AT1G50620.1	Camsa.SUN.03G044930.3	Camsa.SUN.14G048650.3	Camsa.SUN.17G051320.6
AT1G50640.1	Camsa.SUN.03G044950.1	Camsa.SUN.14G048670.1	Camsa.SUN.17G051340.1
AT1G50650.1	Camsa.SUN.03G044960.1	Camsa.SUN.14G048680.1	Camsa.SUN.17G051350.1
AT1G50720.1	Camsa.SUN.03G045070.1	Camsa.SUN.14G048760.1	Camsa.SUN.17G051450.1
AT1G50730.1	Camsa.SUN.03G045080.1	Camsa.SUN.14G048770.2	Camsa.SUN.17G051460.2
AT1G50732.1	Camsa.SUN.03G045090.2	Camsa.SUN.14G048780.2	Camsa.SUN.17G051470.2
AT1G50840.2	Camsa.SUN.03G045120.1	Camsa.SUN.14G048850.1	Camsa.SUN.17G051600.2
AT1G50890.1	Camsa.SUN.03G045170.1	Camsa.SUN.14G048870.1	Camsa.SUN.17G051640.1
AT1G50900.1	Camsa.SUN.03G045200.1	Camsa.SUN.14G048880.1	Camsa.SUN.17G051650.1
AT1G50910.1	Camsa.SUN.03G045210.1	Camsa.SUN.14G048890.1	Camsa.SUN.17G051660.1
AT1G51060.1	Camsa.SUN.03G045370.1	Camsa.SUN.14G049180.1	Camsa.SUN.17G051860.1
AT1G51080.1	Camsa.SUN.03G045390.1	Camsa.SUN.14G049220.1	Camsa.SUN.17G051880.1
AT1G51090.1	Camsa.SUN.03G045440.2	Camsa.SUN.14G049240.1	Camsa.SUN.17G051890.1
AT1G51100.1	Camsa.SUN.03G045450.1	Camsa.SUN.14G049300.1	Camsa.SUN.17G051940.1
AT1G51130.1	Camsa.SUN.03G045480.1	Camsa.SUN.14G049330.1	Camsa.SUN.17G051970.1
AT1G51140.1	Camsa.SUN.03G045490.1	Camsa.SUN.14G049350.1	Camsa.SUN.17G051990.2
AT1G51360.1	Camsa.SUN.03G045760.1	Camsa.SUN.14G049500.1	Camsa.SUN.17G052380.1
AT1G51390.1	Camsa.SUN.03G045780.1	Camsa.SUN.14G049580.1	Camsa.SUN.17G052550.1
AT1G51400.1	Camsa.SUN.03G045790.1	Camsa.SUN.14G049590.1	Camsa.SUN.17G052560.1
AT1G51405.1	Camsa.SUN.03G045800.1	Camsa.SUN.14G049600.1	Camsa.SUN.17G052570.1
AT1G51440.1	Camsa.SUN.03G045830.1	Camsa.SUN.14G049630.1	Camsa.SUN.17G052600.1
AT1G51450.1	Camsa.SUN.03G045840.1	Camsa.SUN.14G049640.1	Camsa.SUN.17G052610.1
AT1G51510.1	Camsa.SUN.03G045930.1	Camsa.SUN.14G049730.1	Camsa.SUN.17G052670.1
AT1G51520.2	Camsa.SUN.03G045950.1	Camsa.SUN.14G049750.1	Camsa.SUN.17G052690.1
AT1G51600.1	Camsa.SUN.03G046040.1	Camsa.SUN.14G049860.1	Camsa.SUN.17G052780.1
AT1G51620.2	Camsa.SUN.03G046060.1	Camsa.SUN.14G049880.1	Camsa.SUN.17G052800.1
AT1G51640.1	Camsa.SUN.03G046080.1	Camsa.SUN.14G049910.1	Camsa.SUN.17G052820.1
AT1G51650.1	Camsa.SUN.03G046090.1	Camsa.SUN.14G049920.1	Camsa.SUN.17G052830.1
AT1G51690.5	Camsa.SUN.03G046200.4	Camsa.SUN.14G049990.1	Camsa.SUN.17G052910.2
AT1G51700.1	Camsa.SUN.03G046210.1	Camsa.SUN.14G050010.1	Camsa.SUN.17G052920.1
AT1G51745.1	Camsa.SUN.03G046260.1	Camsa.SUN.14G050060.2	Camsa.SUN.17G052980.1
AT1G51800.1	Camsa.SUN.03G046370.1	Camsa.SUN.14G050180.2	Camsa.SUN.17G053240.1
AT1G51950.1	Camsa.SUN.03G046570.1	Camsa.SUN.14G050380.1	Camsa.SUN.17G053430.1
AT1G51960.1	Camsa.SUN.03G046580.1	Camsa.SUN.14G050390.1	Camsa.SUN.17G053440.1
AT1G52080.1	Camsa.SUN.03G046700.2	Camsa.SUN.14G050530.2	Camsa.SUN.17G053550.2
AT1G52140.1	Camsa.SUN.03G046840.1	Camsa.SUN.14G050630.1	Camsa.SUN.17G053630.1
AT1G52155.1	Camsa.SUN.03G046860.1	Camsa.SUN.14G050650.1	Camsa.SUN.17G053650.1
AT1G52200.1	Camsa.SUN.03G046940.2	Camsa.SUN.14G050700.1	Camsa.SUN.17G053710.1
AT1G52220.1	Camsa.SUN.03G046950.1	Camsa.SUN.14G050740.1	Camsa.SUN.17G053730.1
AT1G52240.1	Camsa.SUN.03G046970.2	Camsa.SUN.14G050760.1	Camsa.SUN.17G053750.1
AT1G52245.1	Camsa.SUN.03G046980.3	Camsa.SUN.14G050770.1	Camsa.SUN.17G053760.1
AT1G52280.1	Camsa.SUN.03G047000.1	Camsa.SUN.14G050790.1	Camsa.SUN.17G053780.1
AT1G52315.1	Camsa.SUN.03G047070.1	Camsa.SUN.14G050870.1	Camsa.SUN.17G053840.1
AT1G52320.5	Camsa.SUN.03G047080.1	Camsa.SUN.14G050880.1	Camsa.SUN.17G053850.1
AT1G52330.2	Camsa.SUN.03G047120.1	Camsa.SUN.14G050920.1	Camsa.SUN.17G053910.1
AT1G52340.1	Camsa.SUN.03G047130.1	Camsa.SUN.14G050930.1	Camsa.SUN.17G053920.1
AT1G52342.1	Camsa.SUN.03G047140.1	Camsa.SUN.14G050940.1	Camsa.SUN.17G053930.1
AT1G52343.1	Camsa.SUN.03G047150.1	Camsa.SUN.14G050950.1	Camsa.SUN.17G053940.1
AT1G52400.1	Camsa.SUN.03G047190.1	Camsa.SUN.14G050970.1	Camsa.SUN.17G053970.1
AT1G52500.2	Camsa.SUN.03G047240.1	Camsa.SUN.14G051060.1	Camsa.SUN.17G054100.1
AT1G52560.1	Camsa.SUN.03G047290.1	Camsa.SUN.14G051110.1	Camsa.SUN.17G054170.1
AT1G52565.1	Camsa.SUN.03G047300.1	Camsa.SUN.14G051120.1	Camsa.SUN.17G054180.1
AT1G52600.1	Camsa.SUN.03G047360.2	Camsa.SUN.14G051160.1	Camsa.SUN.17G054230.2
AT1G52620.1	Camsa.SUN.03G047370.1	Camsa.SUN.14G051170.1	Camsa.SUN.17G054240.1
AT1G52640.1	Camsa.SUN.03G047390.1	Camsa.SUN.14G051190.1	Camsa.SUN.17G054260.3
AT1G52680.1	Camsa.SUN.03G047430.1	Camsa.SUN.14G051220.1	Camsa.SUN.17G054310.1
AT1G52690.1	Camsa.SUN.03G047440.1	Camsa.SUN.14G051230.1	Camsa.SUN.17G054320.1
AT1G52720.1	Camsa.SUN.03G047530.1	Camsa.SUN.14G051320.1	Camsa.SUN.17G054390.1
AT1G52740.1	Camsa.SUN.03G047550.1	Camsa.SUN.14G051340.1	Camsa.SUN.17G054410.1
AT1G52750.1	Camsa.SUN.03G047560.1	Camsa.SUN.14G051350.1	Camsa.SUN.17G054420.1
AT1G52770.1	Camsa.SUN.03G047620.1	Camsa.SUN.14G051390.1	Camsa.SUN.17G054460.1
AT1G52820.1	Camsa.SUN.03G047680.2	Camsa.SUN.14G051490.3	Camsa.SUN.17G054640.2
AT1G52830.1	Camsa.SUN.03G047700.1	Camsa.SUN.14G051510.1	Camsa.SUN.17G054660.1
AT1G52890.1	Camsa.SUN.03G047730.1	Camsa.SUN.14G051560.1	Camsa.SUN.17G054700.1
AT1G52900.1	Camsa.SUN.03G047750.1	Camsa.SUN.14G051570.1	Camsa.SUN.17G054710.1
AT1G52910.1	Camsa.SUN.03G047760.1	Camsa.SUN.14G051580.1	Camsa.SUN.17G054720.1
AT1G53010.1	Camsa.SUN.03G047940.1	Camsa.SUN.14G051700.1	Camsa.SUN.17G054860.1
AT1G53060.1	Camsa.SUN.03G047990.1	Camsa.SUN.14G051750.1	Camsa.SUN.17G054910.1
AT1G53070.1	Camsa.SUN.03G048000.1	Camsa.SUN.14G051770.1	Camsa.SUN.17G054940.1
AT1G53110.1	Camsa.SUN.03G048040.1	Camsa.SUN.14G051830.1	Camsa.SUN.17G054980.1
AT1G53120.1	Camsa.SUN.03G048050.1	Camsa.SUN.14G051840.1	Camsa.SUN.17G054990.1
AT1G53130.1	Camsa.SUN.03G048060.1	Camsa.SUN.14G051850.1	Camsa.SUN.17G055000.1
AT1G53160.1	Camsa.SUN.03G048110.1	Camsa.SUN.14G051870.1	Camsa.SUN.17G055030.1
AT1G53163.1	Camsa.SUN.03G048120.1	Camsa.SUN.14G051880.1	Camsa.SUN.17G055040.1
AT1G53165.3	Camsa.SUN.03G048140.1	Camsa.SUN.14G051890.1	Camsa.SUN.17G055050.1
AT1G53170.1	Camsa.SUN.03G048150.1	Camsa.SUN.14G051900.1	Camsa.SUN.17G055060.1
AT1G53180.2	Camsa.SUN.03G048210.1	Camsa.SUN.14G052230.1	Camsa.SUN.17G055160.1
AT1G53200.1	Camsa.SUN.03G048230.1	Camsa.SUN.14G052250.1	Camsa.SUN.17G055180.1
AT1G53230.1	Camsa.SUN.03G048250.1	Camsa.SUN.14G052270.1	Camsa.SUN.17G055200.1
AT1G53240.1	Camsa.SUN.03G048260.1	Camsa.SUN.14G052280.1	Camsa.SUN.17G055210.2
AT1G53250.1	Camsa.SUN.03G048280.1	Camsa.SUN.14G052300.1	Camsa.SUN.17G055230.2
AT1G53300.1	Camsa.SUN.03G048360.1	Camsa.SUN.14G052400.1	Camsa.SUN.17G055310.1
AT1G53345.1	Camsa.SUN.03G048400.1	Camsa.SUN.14G052440.1	Camsa.SUN.17G055350.1
AT1G53460.1	Camsa.SUN.03G048600.1	Camsa.SUN.14G052650.1	Camsa.SUN.17G055610.1
AT1G53520.1	Camsa.SUN.03G048640.1	Camsa.SUN.14G052700.1	Camsa.SUN.17G055660.1
AT1G53570.1	Camsa.SUN.03G048700.1	Camsa.SUN.14G052780.5	Camsa.SUN.17G055750.2
AT1G53590.1	Camsa.SUN.03G048720.1	Camsa.SUN.14G052800.1	Camsa.SUN.17G055770.1
AT1G53600.1	Camsa.SUN.03G048730.1	Camsa.SUN.14G052810.2	Camsa.SUN.17G055780.1
AT1G53640.1	Camsa.SUN.03G048800.1	Camsa.SUN.17G055860.1	Camsa.SUN.17G055880.1
AT1G53645.1	Camsa.SUN.03G048810.1	Camsa.SUN.14G052940.1	Camsa.SUN.17G055890.1
AT1G53650.1	Camsa.SUN.03G048850.1	Camsa.SUN.14G052970.1	Camsa.SUN.17G055930.1
AT1G53660.3	Camsa.SUN.03G048860.1	Camsa.SUN.14G052980.3	Camsa.SUN.17G055940.1
AT1G53720.1	Camsa.SUN.03G048940.1	Camsa.SUN.14G053060.2	Camsa.SUN.17G056010.1
AT1G53770.2	Camsa.SUN.03G048980.1	Camsa.SUN.14G053100.1	Camsa.SUN.17G056050.1
AT1G53800.3	Camsa.SUN.03G049000.2	Camsa.SUN.14G053120.5	Camsa.SUN.17G056070.5
AT1G53820.1	Camsa.SUN.03G049020.1	Camsa.SUN.14G053150.1	Camsa.SUN.17G056140.1
AT1G53830.1	Camsa.SUN.03G049110.1	Camsa.SUN.14G053210.1	Camsa.SUN.17G056170.1
AT1G53840.1	Camsa.SUN.03G049120.1	Camsa.SUN.14G053220.1	Camsa.SUN.17G056180.1
AT1G53850.1	Camsa.SUN.03G049130.1	Camsa.SUN.14G053230.1	Camsa.SUN.17G056190.1
AT1G53910.1	Camsa.SUN.03G049190.3	Camsa.SUN.14G053300.1	Camsa.SUN.17G056270.1
AT1G54030.1	Camsa.SUN.03G049340.2	Camsa.SUN.14G053440.1	Camsa.SUN.17G056510.1
AT1G54050.1	Camsa.SUN.03G049350.2	Camsa.SUN.14G053450.1	Camsa.SUN.17G056520.2
AT1G54060.1	Camsa.SUN.03G049360.1	Camsa.SUN.14G053460.1	Camsa.SUN.17G056530.1
AT1G54070.1	Camsa.SUN.03G049370.1	Camsa.SUN.14G053470.1	Camsa.SUN.17G056540.1
AT1G54095.1	Camsa.SUN.03G049420.1	Camsa.SUN.14G053500.1	Camsa.SUN.17G056570.1
AT1G54120.1	Camsa.SUN.03G049470.1	Camsa.SUN.14G053540.1	Camsa.SUN.17G056600.1
AT1G54150.1	Camsa.SUN.03G049510.1	Camsa.SUN.14G053580.2	Camsa.SUN.17G056630.2
AT1G54160.1	Camsa.SUN.03G049520.1	Camsa.SUN.14G053590.6	Camsa.SUN.17G056640.1
AT1G54180.1	Camsa.SUN.03G049540.4	Camsa.SUN.14G053620.2	Camsa.SUN.17G056660.3
AT1G54200.1	Camsa.SUN.03G049550.1	Camsa.SUN.14G053640.1	Camsa.SUN.17G056670.1
AT1G54215.1	Camsa.SUN.03G049570.1	Camsa.SUN.14G053660.1	Camsa.SUN.17G056690.1
AT1G54217.8	Camsa.SUN.03G049580.1	Camsa.SUN.14G053670.1	Camsa.SUN.17G056700.1
AT1G54330.1	Camsa.SUN.03G051140.1	Camsa.SUN.14G055420.1	Camsa.SUN.17G058280.1
AT1G54400.1	Camsa.SUN.05G035460.1	Camsa.SUN.07G018680.1	Camsa.SUN.16G018840.1
AT1G54460.1	Camsa.SUN.05G035620.1	Camsa.SUN.07G018720.1	Camsa.SUN.16G018790.1
AT1G54470.1	Camsa.SUN.05G034520.1	Camsa.SUN.16G018770.1	Camsa.SUN.05G035680.1
AT1G54510.3	Camsa.SUN.05G035740.2	Camsa.SUN.07G018790.4	Camsa.SUN.16G018710.1
AT1G54520.1	Camsa.SUN.05G035980.2	Camsa.SUN.07G018890.1	Camsa.SUN.16G018610.1
AT1G54530.1	Camsa.SUN.05G035990.1	Camsa.SUN.07G018900.1	Camsa.SUN.16G018600.1
AT1G54540.1	Camsa.SUN.05G036000.1	Camsa.SUN.07G018910.1	Camsa.SUN.16G018550.1
AT1G54575.2	Camsa.SUN.05G036040.1	Camsa.SUN.07G018960.1	Camsa.SUN.16G018500.1
AT1G54650.3	Camsa.SUN.05G036150.2	Camsa.SUN.07G019030.2	Camsa.SUN.16G018430.1
AT1G54680.4	Camsa.SUN.05G036210.1	Camsa.SUN.07G019040.3	Camsa.SUN.16G018420.1
AT1G54710.1	Camsa.SUN.05G036230.2	Camsa.SUN.07G019060.1	Camsa.SUN.16G018400.1
AT1G54740.1	Camsa.SUN.05G036550.1	Camsa.SUN.07G019080.1	Camsa.SUN.16G018350.1
AT1G54770.1	Camsa.SUN.05G036600.1	Camsa.SUN.07G019130.1	Camsa.SUN.16G018280.1
AT1G54780.1	Camsa.SUN.05G036620.1	Camsa.SUN.07G019150.1	Camsa.SUN.16G018260.1
AT1G54820.1	Camsa.SUN.05G036680.1	Camsa.SUN.07G019180.1	Camsa.SUN.16G018200.1
AT1G54840.1	Camsa.SUN.05G036700.1	Camsa.SUN.07G019200.1	Camsa.SUN.16G018180.1
AT1G54850.1	Camsa.SUN.05G036710.1	Camsa.SUN.07G019210.3	Camsa.SUN.16G018170.3
AT1G54860.1	Camsa.SUN.05G036720.1	Camsa.SUN.07G019220.1	Camsa.SUN.16G018160.1
AT1G54930.2	Camsa.SUN.05G036770.1	Camsa.SUN.07G019300.1	Camsa.SUN.16G018110.1
AT1G54940.1	Camsa.SUN.05G036780.1	Camsa.SUN.07G019410.1	Camsa.SUN.16G018050.1
AT1G54990.1	Camsa.SUN.05G036810.1	Camsa.SUN.07G019440.1	Camsa.SUN.16G017980.1
AT1G55040.1	Camsa.SUN.05G036940.1	Camsa.SUN.07G019570.1	Camsa.SUN.16G017870.1
AT1G55070.1	Camsa.SUN.03G049640.1	Camsa.SUN.14G053740.1	Camsa.SUN.17G056780.1
AT1G55080.1	Camsa.SUN.03G049660.1	Camsa.SUN.14G053750.3	Camsa.SUN.17G056800.1
AT1G55110.2	Camsa.SUN.03G049690.1	Camsa.SUN.14G053800.1	Camsa.SUN.17G056850.1
AT1G55120.1	Camsa.SUN.03G049700.3	Camsa.SUN.14G053820.2	Camsa.SUN.17G056860.2
AT1G55130.1	Camsa.SUN.03G049720.1	Camsa.SUN.14G053830.1	Camsa.SUN.17G056870.1
AT1G55140.1	Camsa.SUN.03G049730.1	Camsa.SUN.14G053840.1	Camsa.SUN.17G056880.1
AT1G55150.2	Camsa.SUN.03G049740.2	Camsa.SUN.14G053850.1	Camsa.SUN.17G056890.1
AT1G55160.3	Camsa.SUN.03G049750.1	Camsa.SUN.14G053860.1	Camsa.SUN.17G056900.1
AT1G55170.1	Camsa.SUN.03G049760.1	Camsa.SUN.14G053900.1	Camsa.SUN.17G056910.1
AT1G55205.2	Camsa.SUN.03G049840.2	Camsa.SUN.14G053980.1	Camsa.SUN.17G056990.1
AT1G55207.1	Camsa.SUN.03G049850.1	Camsa.SUN.14G053990.1	Camsa.SUN.17G057000.1
AT1G55250.1	Camsa.SUN.03G049890.1	Camsa.SUN.14G054030.1	Camsa.SUN.17G057040.2
AT1G55260.1	Camsa.SUN.03G049900.2	Camsa.SUN.14G054040.1	Camsa.SUN.17G057050.1
AT1G55265.1	Camsa.SUN.03G049920.1	Camsa.SUN.14G054060.1	Camsa.SUN.17G057070.1
AT1G55280.2	Camsa.SUN.03G049930.2	Camsa.SUN.14G054070.2	Camsa.SUN.17G057080.2
AT1G55365.1	Camsa.SUN.03G050060.1	Camsa.SUN.14G054180.1	Camsa.SUN.17G057180.1
AT1G55370.2	Camsa.SUN.03G050070.1	Camsa.SUN.14G054190.1	Camsa.SUN.17G057190.1
AT1G55540.2	Camsa.SUN.03G050300.1	Camsa.SUN.14G054400.1	Camsa.SUN.17G057360.1
AT1G55550.1	Camsa.SUN.03G050320.1	Camsa.SUN.14G054420.1	Camsa.SUN.17G057390.1
AT1G55600.1	Camsa.SUN.03G050380.1	Camsa.SUN.14G054480.1	Camsa.SUN.17G057440.1
AT1G55630.1	Camsa.SUN.03G050410.1	Camsa.SUN.14G054510.1	Camsa.SUN.17G057470.1
AT1G55640.1	Camsa.SUN.03G050420.1	Camsa.SUN.14G054520.1	Camsa.SUN.17G057480.1
AT1G55660.1	Camsa.SUN.03G050450.1	Camsa.SUN.14G054550.1	Camsa.SUN.17G057510.1
AT1G55680.1	Camsa.SUN.03G050470.1	Camsa.SUN.14G054570.1	Camsa.SUN.17G057530.4
AT1G55760.1	Camsa.SUN.03G050570.2	Camsa.SUN.14G054680.2	Camsa.SUN.17G057730.1
AT1G55770.1	Camsa.SUN.03G050600.1	Camsa.SUN.14G054690.1	Camsa.SUN.17G057750.1
AT1G55775.1	Camsa.SUN.03G050610.1	Camsa.SUN.14G054700.1	Camsa.SUN.17G057760.1
AT1G55805.1	Camsa.SUN.03G050650.1	Camsa.SUN.14G054730.1	Camsa.SUN.17G057790.1
AT1G55820.1	Camsa.SUN.03G050680.1	Camsa.SUN.14G054760.1	Camsa.SUN.17G057820.2
AT1G55830.2	Camsa.SUN.03G050690.3	Camsa.SUN.14G054770.3	Camsa.SUN.17G057830.2
AT1G55850.1	Camsa.SUN.03G050710.1	Camsa.SUN.14G054790.1	Camsa.SUN.17G057850.1
AT1G55865.1	Camsa.SUN.03G050730.2	Camsa.SUN.14G054810.1	Camsa.SUN.17G057880.2
AT1G55890.1	Camsa.SUN.03G050770.1	Camsa.SUN.14G054850.1	Camsa.SUN.17G057920.1
AT1G55900.1	Camsa.SUN.03G050780.1	Camsa.SUN.14G054860.1	Camsa.SUN.17G057930.1
AT1G55915.2	Camsa.SUN.03G050790.1	Camsa.SUN.14G054880.5	Camsa.SUN.17G057940.1
AT1G55920.1	Camsa.SUN.03G050820.1	Camsa.SUN.14G055240.1	Camsa.SUN.17G057970.1
AT1G55960.1	Camsa.SUN.03G050860.1	Camsa.SUN.14G055210.2	Camsa.SUN.17G057990.1
AT1G55970.1	Camsa.SUN.03G050870.1	Camsa.SUN.14G055190.2	Camsa.SUN.17G058000.1
AT1G56020.1	Camsa.SUN.03G050900.1	Camsa.SUN.14G055160.1	Camsa.SUN.17G058030.1
AT1G56080.1	Camsa.SUN.03G050960.1	Camsa.SUN.14G054930.1	Camsa.SUN.17G058100.1
AT1G56090.2	Camsa.SUN.03G050980.2	Camsa.SUN.14G054910.3	Camsa.SUN.17G058120.1
AT1G56210.1	Camsa.SUN.05G037020.1	Camsa.SUN.07G019590.1	Camsa.SUN.16G017850.1
AT1G56220.3	Camsa.SUN.05G037060.4	Camsa.SUN.07G019610.3	Camsa.SUN.16G017810.1
AT1G56260.2	Camsa.SUN.05G037290.2	Camsa.SUN.07G019710.2	Camsa.SUN.16G017680.3
AT1G56280.2	Camsa.SUN.05G037310.1	Camsa.SUN.07G019730.1	Camsa.SUN.16G017660.1
AT1G56290.1	Camsa.SUN.05G037320.2	Camsa.SUN.07G019760.3	Camsa.SUN.16G017650.1
AT1G56310.1	Camsa.SUN.05G037340.7	Camsa.SUN.07G019780.1	Camsa.SUN.16G017620.1
AT1G56320.1	Camsa.SUN.05G037350.1	Camsa.SUN.07G019790.1	Camsa.SUN.16G017610.1
AT1G56345.1	Camsa.SUN.05G037390.1	Camsa.SUN.07G019850.1	Camsa.SUN.16G017580.1
AT1G56418.2	Camsa.SUN.05G037460.1	Camsa.SUN.07G019940.1	Camsa.SUN.16G017500.1
AT1G56423.1	Camsa.SUN.05G037480.1	Camsa.SUN.07G019960.1	Camsa.SUN.16G017470.1
AT1G56440.1	Camsa.SUN.05G037500.1	Camsa.SUN.07G019980.2	Camsa.SUN.16G017450.1
AT1G56460.3	Camsa.SUN.05G037530.1	Camsa.SUN.07G020020.1	Camsa.SUN.16G017430.1
AT1G56550.1	Camsa.SUN.05G037670.1	Camsa.SUN.07G020180.1	Camsa.SUN.16G017310.1
AT1G56553.1	Camsa.SUN.05G037680.1	Camsa.SUN.16G017300.1	Camsa.SUN.16G017150.1
AT1G56580.1	Camsa.SUN.05G037730.1	Camsa.SUN.07G020330.1	Camsa.SUN.16G017180.1
AT1G56630.1	Camsa.SUN.05G037810.1	Camsa.SUN.07G020360.1	Camsa.SUN.16G017080.1
AT1G56660.1	Camsa.SUN.05G037870.2	Camsa.SUN.07G020450.3	Camsa.SUN.16G017050.2
AT1G56670.1	Camsa.SUN.05G037880.2	Camsa.SUN.07G020460.1	Camsa.SUN.16G017040.1
AT1G56690.1	Camsa.SUN.05G037940.1	Camsa.SUN.07G020540.1	Camsa.SUN.16G017030.1
AT1G56700.1	Camsa.SUN.05G037950.1	Camsa.SUN.07G020550.1	Camsa.SUN.16G017020.1
AT1G56710.1	Camsa.SUN.05G037960.1	Camsa.SUN.07G020560.1	Camsa.SUN.16G017010.1
AT1G57540.1	Camsa.SUN.05G038030.1	Camsa.SUN.07G020620.3	Camsa.SUN.16G016970.4
AT1G57560.1	Camsa.SUN.05G038060.1	Camsa.SUN.07G020670.1	Camsa.SUN.16G016940.2
AT1G57590.1	Camsa.SUN.05G038110.1	Camsa.SUN.07G020700.3	Camsa.SUN.16G016910.1
AT1G57620.1	Camsa.SUN.05G038140.1	Camsa.SUN.07G020740.1	Camsa.SUN.16G016880.2
AT1G57790.1	Camsa.SUN.05G035060.1	Camsa.SUN.07G017540.1	Camsa.SUN.16G016590.1
AT1G58025.2	Camsa.SUN.05G034800.1	Camsa.SUN.07G017370.3	Camsa.SUN.16G016400.5
AT1G58100.1	Camsa.SUN.05G034680.1	Camsa.SUN.07G017220.1	Camsa.SUN.16G016140.1
AT1G58110.2	Camsa.SUN.05G034670.4	Camsa.SUN.07G017210.3	Camsa.SUN.16G016130.3
AT1G58170.1	Camsa.SUN.05G034640.1	Camsa.SUN.07G017150.1	Camsa.SUN.16G016110.1
AT1G58180.2	Camsa.SUN.05G034610.1	Camsa.SUN.07G017160.4	Camsa.SUN.16G016090.5
AT1G58210.1	Camsa.SUN.05G034470.1	Camsa.SUN.07G017060.1	Camsa.SUN.16G016010.1
AT1G58220.1	Camsa.SUN.05G034450.1	Camsa.SUN.07G017030.5	Camsa.SUN.16G015990.1
AT1G58250.2	Camsa.SUN.05G034390.1	Camsa.SUN.07G016980.1	Camsa.SUN.16G015970.1
AT1G58300.1	Camsa.SUN.05G034290.1	Camsa.SUN.07G016820.1	Camsa.SUN.16G015860.1
AT1G58320.1	Camsa.SUN.05G034260.3	Camsa.SUN.07G016790.1	Camsa.SUN.16G015760.1
AT1G58330.1	Camsa.SUN.05G034250.1	Camsa.SUN.07G016780.1	Camsa.SUN.16G015720.1
AT1G58420.1	Camsa.SUN.05G034050.1	Camsa.SUN.07G016610.1	Camsa.SUN.16G015540.1
AT1G58460.2	Camsa.SUN.05G033990.2	Camsa.SUN.07G016540.2	Camsa.SUN.16G015480.2
AT1G58470.2	Camsa.SUN.05G033970.1	Camsa.SUN.07G016530.1	Camsa.SUN.16G015470.2
AT1G59510.1	Camsa.SUN.05G033680.1	Camsa.SUN.07G016250.1	Camsa.SUN.16G015210.1
AT1G59530.1	Camsa.SUN.05G033640.1	Camsa.SUN.07G016230.1	Camsa.SUN.16G015180.1
AT1G59590.1	Camsa.SUN.05G033590.1	Camsa.SUN.07G016160.1	Camsa.SUN.16G015090.1
AT1G59640.2	Camsa.SUN.05G033390.1	Camsa.SUN.07G016030.1	Camsa.SUN.16G015010.1
AT1G59660.1	Camsa.SUN.05G033350.1	Camsa.SUN.07G015970.2	Camsa.SUN.16G014970.2
AT1G59680.2	Camsa.SUN.05G033280.1	Camsa.SUN.16G014880.1	Camsa.SUN.16G014870.1
AT1G59710.2	Camsa.SUN.05G033250.2	Camsa.SUN.07G015840.1	Camsa.SUN.16G014830.2
AT1G59725.1	Camsa.SUN.05G033200.1	Camsa.SUN.07G015760.1	Camsa.SUN.16G014810.1
AT1G59730.1	Camsa.SUN.05G033190.1	Camsa.SUN.07G015750.1	Camsa.SUN.16G014800.1
AT1G59830.1	Camsa.SUN.05G032940.1	Camsa.SUN.07G015460.1	Camsa.SUN.16G014480.1
AT1G59850.1	Camsa.SUN.05G032800.1	Camsa.SUN.07G015450.1	Camsa.SUN.16G014450.1
AT1G59890.2	Camsa.SUN.05G032750.2	Camsa.SUN.07G015410.3	Camsa.SUN.16G014420.2
AT1G59910.1	Camsa.SUN.05G032730.1	Camsa.SUN.07G015360.1	Camsa.SUN.16G014390.1
AT1G59940.2	Camsa.SUN.05G032720.1	Camsa.SUN.07G015350.1	Camsa.SUN.16G014350.1
AT1G59970.1	Camsa.SUN.05G032680.1	Camsa.SUN.07G015310.1	Camsa.SUN.16G014300.1
AT1G59980.1	Camsa.SUN.05G032650.1	Camsa.SUN.07G015290.1	Camsa.SUN.16G014280.1
AT1G59990.1	Camsa.SUN.05G032580.1	Camsa.SUN.07G015210.1	Camsa.SUN.16G014240.1
AT1G60010.1	Camsa.SUN.05G032550.1	Camsa.SUN.07G015160.4	Camsa.SUN.16G014200.2
AT1G60060.1	Camsa.SUN.05G032510.1	Camsa.SUN.07G015100.1	Camsa.SUN.16G014170.1
AT1G60070.2	Camsa.SUN.05G032500.2	Camsa.SUN.07G015090.1	Camsa.SUN.16G014160.2
AT1G60200.1	Camsa.SUN.05G032380.3	Camsa.SUN.07G050750.1	Camsa.SUN.16G048420.2
AT1G60220.1	Camsa.SUN.05G032370.1	Camsa.SUN.07G050760.1	Camsa.SUN.16G048430.1
AT1G60230.1	Camsa.SUN.05G032360.1	Camsa.SUN.07G050770.2	Camsa.SUN.16G048440.1
AT1G60240.1	Camsa.SUN.05G032350.1	Camsa.SUN.07G050780.1	Camsa.SUN.16G048450.1
AT1G60250.1	Camsa.SUN.05G032340.1	Camsa.SUN.07G050790.1	Camsa.SUN.16G048460.1
AT1G60390.1	Camsa.SUN.05G032290.1	Camsa.SUN.07G050840.1	Camsa.SUN.16G048500.1
AT1G60460.1	Camsa.SUN.05G032190.1	Camsa.SUN.07G050890.1	Camsa.SUN.16G048550.1
AT1G60640.2	Camsa.SUN.05G031950.1	Camsa.SUN.07G051090.1	Camsa.SUN.16G048710.2
AT1G60660.1	Camsa.SUN.05G031930.1	Camsa.SUN.07G051110.1	Camsa.SUN.16G048730.1
AT1G60670.2	Camsa.SUN.05G031920.2	Camsa.SUN.07G051120.1	Camsa.SUN.16G048740.4
AT1G60700.1	Camsa.SUN.05G031890.1	Camsa.SUN.07G051160.1	Camsa.SUN.16G048770.1
AT1G60760.1	Camsa.SUN.05G031780.1	Camsa.SUN.07G051190.1	Camsa.SUN.16G048800.1
AT1G60900.1	Camsa.SUN.07G051380.2	Camsa.SUN.09G057340.1	Camsa.SUN.16G049020.1
AT1G60960.1	Camsa.SUN.07G051470.2	Camsa.SUN.09G057410.1	Camsa.SUN.16G049100.1
AT1G60970.1	Camsa.SUN.07G051480.1	Camsa.SUN.09G057420.1	Camsa.SUN.16G049110.2
AT1G60989.1	Camsa.SUN.07G051510.1	Camsa.SUN.09G057440.1	Camsa.SUN.16G049140.1
AT1G60995.1	Camsa.SUN.07G051520.1	Camsa.SUN.09G057460.1	Camsa.SUN.16G049150.1
AT1G61000.1	Camsa.SUN.07G051530.1	Camsa.SUN.09G057470.1	Camsa.SUN.16G047720.1
AT1G61030.1	Camsa.SUN.07G051560.1	Camsa.SUN.09G057500.2	Camsa.SUN.16G049170.1
AT1G61050.2	Camsa.SUN.07G051610.1	Camsa.SUN.09G057520.1	Camsa.SUN.16G049200.1
AT1G61080.5	Camsa.SUN.07G051640.1	Camsa.SUN.09G057560.1	Camsa.SUN.16G049230.1
AT1G61100.1	Camsa.SUN.07G051650.1	Camsa.SUN.09G057570.1	Camsa.SUN.16G049240.1
AT1G61105.1	Camsa.SUN.07G051660.1	Camsa.SUN.09G057580.1	Camsa.SUN.16G049250.1
AT1G61130.1	Camsa.SUN.07G051730.1	Camsa.SUN.09G057640.1	Camsa.SUN.16G049310.1
AT1G61140.1	Camsa.SUN.07G051740.1	Camsa.SUN.09G057650.1	Camsa.SUN.16G049320.1
AT1G61170.1	Camsa.SUN.07G051770.1	Camsa.SUN.09G057680.1	Camsa.SUN.16G049350.1
AT1G61210.1	Camsa.SUN.07G051850.1	Camsa.SUN.09G057740.1	Camsa.SUN.16G049370.1
AT1G61215.1	Camsa.SUN.07G051860.1	Camsa.SUN.09G057750.1	Camsa.SUN.16G049380.1
AT1G61255.1	Camsa.SUN.07G051910.1	Camsa.SUN.09G057870.1	Camsa.SUN.16G049450.1
AT1G61260.1	Camsa.SUN.07G051920.1	Camsa.SUN.09G057880.1	Camsa.SUN.16G049470.1
AT1G61340.1	Camsa.SUN.07G051980.2	Camsa.SUN.09G057970.2	Camsa.SUN.16G049530.2
AT1G61570.1	Camsa.SUN.07G052190.1	Camsa.SUN.09G058150.1	Camsa.SUN.16G049670.1
AT1G61590.1	Camsa.SUN.07G052200.1	Camsa.SUN.09G058160.1	Camsa.SUN.16G049680.1
AT1G61600.1	Camsa.SUN.07G052210.1	Camsa.SUN.09G058170.1	Camsa.SUN.16G049700.1
AT1G61667.2	Camsa.SUN.07G052300.1	Camsa.SUN.09G058340.1	Camsa.SUN.16G049780.1
AT1G61690.1	Camsa.SUN.07G052410.3	Camsa.SUN.09G058420.2	Camsa.SUN.16G049830.4
AT1G61730.1	Camsa.SUN.07G052440.1	Camsa.SUN.09G058460.1	Camsa.SUN.16G049860.1
AT1G61760.1	Camsa.SUN.07G052460.1	Camsa.SUN.09G058480.1	Camsa.SUN.16G049890.1
AT1G61930.1	Camsa.SUN.07G052730.1	Camsa.SUN.09G058650.1	Camsa.SUN.16G050050.1
AT1G61970.6	Camsa.SUN.07G052790.1	Camsa.SUN.09G058720.1	Camsa.SUN.16G050180.1
AT1G61990.1	Camsa.SUN.07G052810.1	Camsa.SUN.09G058750.1	Camsa.SUN.16G050230.1
AT1G62020.1	Camsa.SUN.07G052890.2	Camsa.SUN.09G058830.2	Camsa.SUN.16G050240.3
AT1G62225.1	Camsa.SUN.07G053110.1	Camsa.SUN.09G059120.1	Camsa.SUN.16G050440.1
AT1G62250.1	Camsa.SUN.07G053130.1	Camsa.SUN.09G059140.1	Camsa.SUN.16G050460.1
AT1G62260.1	Camsa.SUN.07G053140.1	Camsa.SUN.09G059150.1	Camsa.SUN.16G050470.2
AT1G62300.1	Camsa.SUN.07G053190.1	Camsa.SUN.09G059200.1	Camsa.SUN.16G050530.1
AT1G62350.2	Camsa.SUN.07G053260.2	Camsa.SUN.09G059270.1	Camsa.SUN.16G050600.1
AT1G62370.1	Camsa.SUN.07G053280.1	Camsa.SUN.09G059290.1	Camsa.SUN.16G050620.1
AT1G62422.1	Camsa.SUN.07G053340.1	Camsa.SUN.09G059350.1	Camsa.SUN.16G050680.1
AT1G62420.1	Camsa.SUN.07G053350.1	Camsa.SUN.09G059360.1	Camsa.SUN.16G050690.1
AT1G62440.1	Camsa.SUN.07G053370.1	Camsa.SUN.09G059380.1	Camsa.SUN.16G050720.1
AT1G62515.1	Camsa.SUN.07G053420.1	Camsa.SUN.09G059440.1	Camsa.SUN.16G050790.1
AT1G62520.1	Camsa.SUN.07G053430.1	Camsa.SUN.09G059450.1	Camsa.SUN.16G050800.1
AT1G62530.2	Camsa.SUN.07G053440.1	Camsa.SUN.09G059460.4	Camsa.SUN.16G050810.4
AT1G62660.1	Camsa.SUN.07G053660.2	Camsa.SUN.09G059630.2	Camsa.SUN.16G050900.1
AT1G62690.2	Camsa.SUN.07G053700.1	Camsa.SUN.09G059700.6	Camsa.SUN.16G050940.1
AT1G62700.1	Camsa.SUN.07G053710.1	Camsa.SUN.09G059710.1	Camsa.SUN.16G050950.1
AT1G62760.1	Camsa.SUN.07G053770.1	Camsa.SUN.09G059770.1	Camsa.SUN.16G051010.1
AT1G62770.1	Camsa.SUN.07G053780.1	Camsa.SUN.09G059780.1	Camsa.SUN.16G051020.1
AT1G62790.1	Camsa.SUN.07G053800.2	Camsa.SUN.09G059800.2	Camsa.SUN.16G051040.1
AT1G62886.1	Camsa.SUN.07G053910.2	Camsa.SUN.09G059910.1	Camsa.SUN.16G051200.1
AT1G62935.1	Camsa.SUN.07G053930.1	Camsa.SUN.09G059930.1	Camsa.SUN.16G051230.1
AT1G62970.1	Camsa.SUN.07G053950.1	Camsa.SUN.09G059960.1	Camsa.SUN.16G051280.1
AT1G62975.1	Camsa.SUN.07G053960.1	Camsa.SUN.09G059970.2	Camsa.SUN.16G051290.1
AT1G62981.2	Camsa.SUN.07G053980.1	Camsa.SUN.09G059990.1	Camsa.SUN.16G051310.1
AT1G63020.2	Camsa.SUN.07G054020.1	Camsa.SUN.09G060030.1	Camsa.SUN.16G051350.1
AT1G63160.1	Camsa.SUN.07G054230.1	Camsa.SUN.09G060190.1	Camsa.SUN.16G051520.1
AT1G63240.1	Camsa.SUN.07G054420.1	Camsa.SUN.09G060440.1	Camsa.SUN.16G051750.2
AT1G63245.1	Camsa.SUN.07G054430.1	Camsa.SUN.09G060450.1	Camsa.SUN.16G051760.1
AT1G63260.1	Camsa.SUN.07G054450.1	Camsa.SUN.09G060470.1	Camsa.SUN.16G051780.1
AT1G63295.2	Camsa.SUN.07G054480.6	Camsa.SUN.09G060490.1	Camsa.SUN.16G051810.1
AT1G63310.1	Camsa.SUN.07G054530.1	Camsa.SUN.09G060510.1	Camsa.SUN.16G051840.1
AT1G63410.2	Camsa.SUN.07G054540.1	Camsa.SUN.09G060520.1	Camsa.SUN.16G051850.1
AT1G63450.1	Camsa.SUN.07G054580.1	Camsa.SUN.09G060570.1	Camsa.SUN.16G051890.1
AT1G63520.1	Camsa.SUN.07G054640.1	Camsa.SUN.09G060630.1	Camsa.SUN.16G051950.1
AT1G63540.1	Camsa.SUN.07G054670.1	Camsa.SUN.09G060660.1	Camsa.SUN.16G051980.1
AT1G63580.1	Camsa.SUN.07G054710.1	Camsa.SUN.09G060680.1	Camsa.SUN.16G052010.1
AT1G63590.1	Camsa.SUN.07G054720.1	Camsa.SUN.09G060690.1	Camsa.SUN.16G052020.1
AT1G63670.3	Camsa.SUN.07G054790.1	Camsa.SUN.09G060770.1	Camsa.SUN.16G052120.1
AT1G63710.1	Camsa.SUN.07G054830.1	Camsa.SUN.09G060810.1	Camsa.SUN.16G052160.1
AT1G63720.1	Camsa.SUN.07G054860.1	Camsa.SUN.09G060840.1	Camsa.SUN.16G052190.1
AT1G63770.3	Camsa.SUN.07G054900.2	Camsa.SUN.09G060890.2	Camsa.SUN.16G052230.3
AT1G63840.1	Camsa.SUN.07G054960.1	Camsa.SUN.09G060940.1	Camsa.SUN.16G052290.1
AT1G63910.1	Camsa.SUN.07G055030.1	Camsa.SUN.09G061000.1	Camsa.SUN.16G052390.1
AT1G63960.2	Camsa.SUN.07G055080.1	Camsa.SUN.09G061030.1	Camsa.SUN.16G052430.1
AT1G63970.1	Camsa.SUN.07G055090.1	Camsa.SUN.09G061040.1	Camsa.SUN.16G052440.1
AT1G64000.1	Camsa.SUN.07G055120.1	Camsa.SUN.09G061070.1	Camsa.SUN.16G052470.1
AT1G64010.2	Camsa.SUN.07G055130.1	Camsa.SUN.09G061080.1	Camsa.SUN.16G052480.1
AT1G64050.1	Camsa.SUN.07G055240.2	Camsa.SUN.09G061170.2	Camsa.SUN.16G052500.2
AT1G64065.1	Camsa.SUN.07G055260.1	Camsa.SUN.09G061190.1	Camsa.SUN.16G052520.1
AT1G64080.1	Camsa.SUN.07G055280.1	Camsa.SUN.09G061200.1	Camsa.SUN.16G052540.1
AT1G64090.2	Camsa.SUN.07G055290.1	Camsa.SUN.09G061250.1	Camsa.SUN.16G052550.3
AT1G64107.1	Camsa.SUN.07G055330.1	Camsa.SUN.09G061270.1	Camsa.SUN.16G052560.1
AT1G64140.1	Camsa.SUN.07G055400.2	Camsa.SUN.09G061320.1	Camsa.SUN.16G052620.2
AT1G64150.1	Camsa.SUN.07G055410.2	Camsa.SUN.09G061330.1	Camsa.SUN.16G052630.1
AT1G64180.1	Camsa.SUN.07G055430.1	Camsa.SUN.09G061350.1	Camsa.SUN.16G052650.2
AT1G64210.1	Camsa.SUN.07G055470.1	Camsa.SUN.09G061390.1	Camsa.SUN.16G052700.1
AT1G64235.1	Camsa.SUN.07G055500.1	Camsa.SUN.09G061420.1	Camsa.SUN.16G052740.1
AT1G64280.1	Camsa.SUN.07G055550.2	Camsa.SUN.09G061480.2	Camsa.SUN.16G052770.1
AT1G64330.1	Camsa.SUN.07G055620.1	Camsa.SUN.09G061540.1	Camsa.SUN.16G052820.1
AT1G64340.1	Camsa.SUN.07G055630.1	Camsa.SUN.09G061550.1	Camsa.SUN.16G052840.1
AT1G64355.1	Camsa.SUN.07G055680.1	Camsa.SUN.09G061590.1	Camsa.SUN.16G052880.1
AT1G64370.1	Camsa.SUN.07G055690.1	Camsa.SUN.09G061600.1	Camsa.SUN.16G052900.1
AT1G64385.2	Camsa.SUN.07G055710.1	Camsa.SUN.09G061620.1	Camsa.SUN.16G052920.3
AT1G64405.1	Camsa.SUN.07G055740.1	Camsa.SUN.09G061670.1	Camsa.SUN.16G052970.1
AT1G64450.1	Camsa.SUN.07G055770.1	Camsa.SUN.09G061730.1	Camsa.SUN.16G053020.1
AT1G64460.1	Camsa.SUN.07G055780.1	Camsa.SUN.09G061740.1	Camsa.SUN.16G053030.1
AT1G64490.1	Camsa.SUN.07G055800.1	Camsa.SUN.09G061760.1	Camsa.SUN.16G053050.1
AT1G64500.1	Camsa.SUN.07G055810.3	Camsa.SUN.09G061770.1	Camsa.SUN.16G053060.3
AT1G64510.2	Camsa.SUN.07G055820.1	Camsa.SUN.09G061780.1	Camsa.SUN.16G053070.1
AT1G64590.1	Camsa.SUN.07G055890.1	Camsa.SUN.09G061910.1	Camsa.SUN.16G053180.1
AT1G64610.1	Camsa.SUN.07G055910.1	Camsa.SUN.09G061930.2	Camsa.SUN.16G053200.1
AT1G64620.1	Camsa.SUN.07G055920.1	Camsa.SUN.09G061940.2	Camsa.SUN.16G053210.2
AT1G64625.1	Camsa.SUN.07G055960.1	Camsa.SUN.09G061950.1	Camsa.SUN.16G053220.1
AT1G64640.1	Camsa.SUN.07G055970.1	Camsa.SUN.09G061980.1	Camsa.SUN.16G053230.1
AT1G64670.2	Camsa.SUN.07G056000.1	Camsa.SUN.09G062010.1	Camsa.SUN.16G053260.1
AT1G64690.3	Camsa.SUN.07G056030.1	Camsa.SUN.09G062040.1	Camsa.SUN.16G053290.1
AT1G64700.1	Camsa.SUN.07G056040.1	Camsa.SUN.09G062050.1	Camsa.SUN.16G053300.1
AT1G64980.2	Camsa.SUN.05G038330.1	Camsa.SUN.07G017990.3	Camsa.SUN.16G019200.2
AT1G65000.1	Camsa.SUN.05G038400.1	Camsa.SUN.07G017820.1	Camsa.SUN.16G019170.2
AT1G65010.1	Camsa.SUN.05G038410.2	Camsa.SUN.07G017800.2	Camsa.SUN.16G019140.2
AT1G65090.2	Camsa.SUN.05G038490.1	Camsa.SUN.07G020990.1	Camsa.SUN.16G019490.4
AT1G65290.1	Camsa.SUN.05G038880.1	Camsa.SUN.07G021280.1	Camsa.SUN.16G020200.1
AT1G65380.1	Camsa.SUN.05G039020.1	Camsa.SUN.07G021380.1	Camsa.SUN.16G020130.1
AT1G65470.1	Camsa.SUN.05G039160.1	Camsa.SUN.07G021510.1	Camsa.SUN.16G020010.1
AT1G65540.3	Camsa.SUN.05G039300.1	Camsa.SUN.07G021730.1	Camsa.SUN.16G019960.1
AT1G65560.1	Camsa.SUN.05G038870.1	Camsa.SUN.07G021270.1	Camsa.SUN.05G039320.2
AT1G65580.1	Camsa.SUN.05G039360.2	Camsa.SUN.07G021760.3	Camsa.SUN.16G020240.1
AT1G65690.1	Camsa.SUN.05G039480.1	Camsa.SUN.07G021960.1	Camsa.SUN.16G020380.1
AT1G65700.3	Camsa.SUN.05G039530.1	Camsa.SUN.07G021970.1	Camsa.SUN.16G020390.4
AT1G65710.1	Camsa.SUN.05G039540.1	Camsa.SUN.07G021980.1	Camsa.SUN.16G020400.1
AT1G65720.1	Camsa.SUN.05G039560.1	Camsa.SUN.07G022020.1	Camsa.SUN.16G020420.1
AT1G65780.1	Camsa.SUN.05G039690.1	Camsa.SUN.07G022140.1	Camsa.SUN.07G022150.1
AT1G65910.1	Camsa.SUN.05G039880.1	Camsa.SUN.07G022370.1	Camsa.SUN.16G020590.1
AT1G65990.1	Camsa.SUN.05G040050.1	Camsa.SUN.07G022500.1	Camsa.SUN.16G020680.1
AT1G66110.1	Camsa.SUN.05G040320.1	Camsa.SUN.07G022700.1	Camsa.SUN.16G020950.1
AT1G66130.1	Camsa.SUN.05G040340.1	Camsa.SUN.07G022740.3	Camsa.SUN.16G020970.1
AT1G66140.1	Camsa.SUN.05G040380.1	Camsa.SUN.07G022760.1	Camsa.SUN.16G020980.1
AT1G66190.1	Camsa.SUN.05G040490.1	Camsa.SUN.07G022900.1	Camsa.SUN.16G021090.1
AT1G66210.1	Camsa.SUN.05G040510.1	Camsa.SUN.07G022940.1	Camsa.SUN.16G021110.1
AT1G66220.1	Camsa.SUN.05G040520.1	Camsa.SUN.07G022950.1	Camsa.SUN.16G021120.1
AT1G66240.1	Camsa.SUN.05G040550.1	Camsa.SUN.07G022980.2	Camsa.SUN.16G021150.1
AT1G66245.1	Camsa.SUN.05G040660.1	Camsa.SUN.07G023020.1	Camsa.SUN.16G021180.1
AT1G66345.1	Camsa.SUN.05G040770.1	Camsa.SUN.07G023100.1	Camsa.SUN.16G021240.1
AT1G66360.1	Camsa.SUN.05G040820.1	Camsa.SUN.07G023120.1	Camsa.SUN.16G021280.2
AT1G66400.1	Camsa.SUN.05G041130.1	Camsa.SUN.07G023360.1	Camsa.SUN.16G021420.1
AT1G66460.3	Camsa.SUN.05G041220.1	Camsa.SUN.07G023440.1	Camsa.SUN.16G021470.1
AT1G66470.1	Camsa.SUN.05G041240.1	Camsa.SUN.07G023450.1	Camsa.SUN.16G021500.1
AT1G66480.1	Camsa.SUN.05G041260.1	Camsa.SUN.07G023460.1	Camsa.SUN.16G021510.1
AT1G66500.1	Camsa.SUN.05G041270.1	Camsa.SUN.07G023470.1	Camsa.SUN.16G021520.1
AT1G66510.2	Camsa.SUN.05G041280.1	Camsa.SUN.07G023480.1	Camsa.SUN.16G021530.1
AT1G66660.2	Camsa.SUN.05G041630.1	Camsa.SUN.07G023810.1	Camsa.SUN.16G021940.1
AT1G66680.1	Camsa.SUN.05G041650.1	Camsa.SUN.07G023830.3	Camsa.SUN.16G021970.1
AT1G66740.1	Camsa.SUN.05G041750.1	Camsa.SUN.07G023990.1	Camsa.SUN.16G022110.1
AT1G66800.1	Camsa.SUN.05G041810.1	Camsa.SUN.07G024070.1	Camsa.SUN.16G022170.1
AT1G66820.1	Camsa.SUN.05G041840.1	Camsa.SUN.07G024110.1	Camsa.SUN.16G022190.1
AT1G66840.2	Camsa.SUN.05G041860.2	Camsa.SUN.07G024150.3	Camsa.SUN.16G022210.1
AT1G66860.1	Camsa.SUN.05G041910.1	Camsa.SUN.07G024170.1	Camsa.SUN.16G022260.1
AT1G66880.1	Camsa.SUN.05G041950.1	Camsa.SUN.07G024210.1	Camsa.SUN.16G022290.1
AT1G66890.1	Camsa.SUN.05G041960.1	Camsa.SUN.07G024220.1	Camsa.SUN.16G022300.1
AT1G67035.2	Camsa.SUN.05G042410.1	Camsa.SUN.07G024770.1	Camsa.SUN.16G022950.1
AT1G67040.2	Camsa.SUN.05G042420.1	Camsa.SUN.07G024780.2	Camsa.SUN.16G022960.1
AT1G67050.1	Camsa.SUN.05G042430.1	Camsa.SUN.07G024820.1	Camsa.SUN.16G023020.1
AT1G67070.2	Camsa.SUN.05G042460.1	Camsa.SUN.07G024840.1	Camsa.SUN.16G023040.1
AT1G67080.1	Camsa.SUN.05G042470.1	Camsa.SUN.07G024870.1	Camsa.SUN.16G023050.1
AT1G67100.1	Camsa.SUN.05G042540.1	Camsa.SUN.07G024920.1	Camsa.SUN.16G023090.1
AT1G67250.1	Camsa.SUN.05G042700.1	Camsa.SUN.07G025000.1	Camsa.SUN.16G023220.1
AT1G67260.1	Camsa.SUN.05G042710.1	Camsa.SUN.07G025010.1	Camsa.SUN.16G023230.1
AT1G67290.1	Camsa.SUN.05G043180.1	Camsa.SUN.07G025160.1	Camsa.SUN.16G023310.1
AT1G67310.1	Camsa.SUN.05G043250.1	Camsa.SUN.07G025200.1	Camsa.SUN.16G023380.1
AT1G67320.3	Camsa.SUN.05G043260.1	Camsa.SUN.07G025210.1	Camsa.SUN.16G023390.3
AT1G67340.1	Camsa.SUN.05G043340.1	Camsa.SUN.07G025290.1	Camsa.SUN.16G023490.1
AT1G67400.1	Camsa.SUN.05G043470.1	Camsa.SUN.07G025410.1	Camsa.SUN.16G023590.1
AT1G67420.4	Camsa.SUN.05G043490.1	Camsa.SUN.07G025430.1	Camsa.SUN.16G023610.1
AT1G67460.1	Camsa.SUN.05G043530.1	Camsa.SUN.07G025490.1	Camsa.SUN.16G023710.1
AT1G67480.1	Camsa.SUN.05G043540.3	Camsa.SUN.07G025520.1	Camsa.SUN.16G023750.2
AT1G67510.1	Camsa.SUN.05G043620.1	Camsa.SUN.07G025550.1	Camsa.SUN.16G023780.1
AT1G67540.2	Camsa.SUN.05G043680.1	Camsa.SUN.07G025620.1	Camsa.SUN.16G023820.1
AT1G67590.1	Camsa.SUN.05G043740.1	Camsa.SUN.07G025710.1	Camsa.SUN.16G023880.2
AT1G67620.1	Camsa.SUN.05G043760.2	Camsa.SUN.07G025730.1	Camsa.SUN.16G023900.1
AT1G67660.1	Camsa.SUN.05G043840.2	Camsa.SUN.07G025800.2	Camsa.SUN.16G023980.2
AT1G67740.1	Camsa.SUN.05G043920.1	Camsa.SUN.07G025880.1	Camsa.SUN.16G024130.1
AT1G67750.1	Camsa.SUN.05G043940.1	Camsa.SUN.07G025900.1	Camsa.SUN.16G024150.1
AT1G67770.1	Camsa.SUN.05G043950.1	Camsa.SUN.07G025930.1	Camsa.SUN.16G024170.1
AT1G67790.1	Camsa.SUN.05G043970.1	Camsa.SUN.07G025950.1	Camsa.SUN.16G024210.1
AT1G67800.2	Camsa.SUN.05G043980.1	Camsa.SUN.07G025960.5	Camsa.SUN.16G024220.1
AT1G67810.1	Camsa.SUN.05G044000.1	Camsa.SUN.07G026010.1	Camsa.SUN.16G024230.1
AT1G67820.1	Camsa.SUN.05G044010.1	Camsa.SUN.07G026020.1	Camsa.SUN.16G024250.1
AT1G67856.1	Camsa.SUN.05G044060.1	Camsa.SUN.07G026100.1	Camsa.SUN.16G024320.1
AT1G67970.1	Camsa.SUN.05G044620.1	Camsa.SUN.07G026500.1	Camsa.SUN.16G024730.1
AT1G68010.2	Camsa.SUN.05G044600.1	Camsa.SUN.07G026480.1	Camsa.SUN.16G024680.1
AT1G68080.1	Camsa.SUN.05G044330.1	Camsa.SUN.07G026410.1	Camsa.SUN.16G024640.1
AT1G68110.1	Camsa.SUN.05G044280.1	Camsa.SUN.07G026370.1	Camsa.SUN.16G024600.1
AT1G68120.1	Camsa.SUN.05G044270.1	Camsa.SUN.07G026360.1	Camsa.SUN.16G024590.1
AT1G68140.3	Camsa.SUN.05G044250.1	Camsa.SUN.07G026330.3	Camsa.SUN.16G024560.2
AT1G68150.1	Camsa.SUN.05G044240.1	Camsa.SUN.07G026320.1	Camsa.SUN.16G024550.1
AT1G68160.1	Camsa.SUN.05G044230.1	Camsa.SUN.07G026310.4	Camsa.SUN.16G024540.1
AT1G68170.2	Camsa.SUN.05G044690.1	Camsa.SUN.07G026560.3	Camsa.SUN.16G024790.1
AT1G68190.2	Camsa.SUN.05G044740.2	Camsa.SUN.07G026610.1	Camsa.SUN.16G024830.1
AT1G68200.1	Camsa.SUN.05G044750.1	Camsa.SUN.07G026620.1	Camsa.SUN.16G024840.1
AT1G68230.2	Camsa.SUN.05G044780.1	Camsa.SUN.07G026660.1	Camsa.SUN.16G024910.1
AT1G68300.1	Camsa.SUN.05G044940.1	Camsa.SUN.07G026730.1	Camsa.SUN.16G024970.1
AT1G68320.1	Camsa.SUN.05G044990.1	Camsa.SUN.07G026800.1	Camsa.SUN.16G024990.1
AT1G68330.1	Camsa.SUN.05G045020.1	Camsa.SUN.07G026850.1	Camsa.SUN.16G025020.1
AT1G68340.2	Camsa.SUN.05G045030.1	Camsa.SUN.07G026860.1	Camsa.SUN.16G025030.1
AT1G68350.1	Camsa.SUN.05G045040.1	Camsa.SUN.07G026870.1	Camsa.SUN.16G025040.1
AT1G68430.1	Camsa.SUN.05G045170.1	Camsa.SUN.07G027020.1	Camsa.SUN.16G025180.1
AT1G68440.1	Camsa.SUN.05G045180.1	Camsa.SUN.07G027030.1	Camsa.SUN.16G025190.1
AT1G68460.1	Camsa.SUN.05G045220.1	Camsa.SUN.07G027130.1	Camsa.SUN.16G025210.1
AT1G68470.1	Camsa.SUN.05G045230.1	Camsa.SUN.07G027140.1	Camsa.SUN.16G025220.1
AT1G68480.1	Camsa.SUN.05G045240.1	Camsa.SUN.07G027170.1	Camsa.SUN.16G025230.1
AT1G68490.1	Camsa.SUN.05G045260.1	Camsa.SUN.07G027180.3	Camsa.SUN.16G025240.1
AT1G68500.1	Camsa.SUN.05G045270.1	Camsa.SUN.07G027190.1	Camsa.SUN.16G025250.1
AT1G68520.1	Camsa.SUN.05G045340.3	Camsa.SUN.07G027210.1	Camsa.SUN.16G025280.1
AT1G68550.2	Camsa.SUN.05G045370.1	Camsa.SUN.07G027240.2	Camsa.SUN.16G025310.1
AT1G68580.2	Camsa.SUN.05G045540.1	Camsa.SUN.07G027280.1	Camsa.SUN.16G025370.2
AT1G68590.1	Camsa.SUN.05G045560.1	Camsa.SUN.07G027300.1	Camsa.SUN.16G025390.1
AT1G68620.1	Camsa.SUN.05G045610.1	Camsa.SUN.07G027320.1	Camsa.SUN.16G025430.1
AT1G68680.1	Camsa.SUN.05G045700.1	Camsa.SUN.07G027400.1	Camsa.SUN.16G025530.1
AT1G68720.1	Camsa.SUN.05G045820.2	Camsa.SUN.07G027800.1	Camsa.SUN.16G025970.1
AT1G68725.1	Camsa.SUN.05G045840.1	Camsa.SUN.07G027790.1	Camsa.SUN.16G025960.1
AT1G68730.1	Camsa.SUN.05G045830.1	Camsa.SUN.07G027780.1	Camsa.SUN.16G025950.1
AT1G68760.1	Camsa.SUN.05G045890.1	Camsa.SUN.07G027730.1	Camsa.SUN.16G025910.1
AT1G68795.1	Camsa.SUN.05G045970.1	Camsa.SUN.07G027670.1	Camsa.SUN.16G025850.1
AT1G68800.2	Camsa.SUN.05G045980.1	Camsa.SUN.07G027650.2	Camsa.SUN.16G025830.1
AT1G68870.1	Camsa.SUN.05G046100.1	Camsa.SUN.07G027570.1	Camsa.SUN.16G025740.1
AT1G68890.1	Camsa.SUN.05G046160.1	Camsa.SUN.07G027510.1	Camsa.SUN.16G025680.1
AT1G68907.1	Camsa.SUN.05G046200.1	Camsa.SUN.07G027480.1	Camsa.SUN.16G025650.1
AT1G69030.1	Camsa.SUN.05G046330.1	Camsa.SUN.07G027920.1	Camsa.SUN.16G026080.1
AT1G69050.1	Camsa.SUN.05G046350.1	Camsa.SUN.07G027940.1	Camsa.SUN.16G026100.1
AT1G69060.1	Camsa.SUN.05G046360.1	Camsa.SUN.07G027950.2	Camsa.SUN.16G026110.1
AT1G69085.1	Camsa.SUN.05G046390.1	Camsa.SUN.07G027980.1	Camsa.SUN.16G026140.1
AT1G69160.1	Camsa.SUN.05G046550.1	Camsa.SUN.07G028040.1	Camsa.SUN.16G026180.1
AT1G69170.1	Camsa.SUN.05G046560.1	Camsa.SUN.07G028050.2	Camsa.SUN.16G026190.1
AT1G69210.1	Camsa.SUN.05G046600.1	Camsa.SUN.07G028120.1	Camsa.SUN.16G026260.1
AT1G69250.1	Camsa.SUN.05G046630.1	Camsa.SUN.07G028160.3	Camsa.SUN.16G026310.1
AT1G69270.1	Camsa.SUN.05G046650.1	Camsa.SUN.07G028190.1	Camsa.SUN.16G026330.1
AT1G69295.1	Camsa.SUN.05G046680.1	Camsa.SUN.07G028210.1	Camsa.SUN.16G026350.1
AT1G69310.2	Camsa.SUN.05G046690.1	Camsa.SUN.07G028220.1	Camsa.SUN.16G026360.1
AT1G69330.1	Camsa.SUN.05G046710.1	Camsa.SUN.07G028240.4	Camsa.SUN.16G026420.1
AT1G69360.1	Camsa.SUN.05G046740.1	Camsa.SUN.07G028270.2	Camsa.SUN.16G026450.2
AT1G69370.1	Camsa.SUN.05G046760.1	Camsa.SUN.07G028280.1	Camsa.SUN.16G026460.1
AT1G69380.1	Camsa.SUN.05G046770.2	Camsa.SUN.07G028290.1	Camsa.SUN.16G026470.1
AT1G69390.1	Camsa.SUN.05G046780.1	Camsa.SUN.07G028300.1	Camsa.SUN.16G026480.1
AT1G69400.1	Camsa.SUN.05G046800.4	Camsa.SUN.07G028330.1	Camsa.SUN.16G026520.2
AT1G69450.3	Camsa.SUN.05G046850.1	Camsa.SUN.07G028390.1	Camsa.SUN.16G026580.1
AT1G69470.1	Camsa.SUN.05G046880.1	Camsa.SUN.07G028440.1	Camsa.SUN.16G026600.1
AT1G69490.1	Camsa.SUN.05G046910.1	Camsa.SUN.07G028470.1	Camsa.SUN.16G026630.1
AT1G69520.2	Camsa.SUN.05G046930.1	Camsa.SUN.07G028500.2	Camsa.SUN.16G026650.1
AT1G69560.2	Camsa.SUN.05G046980.1	Camsa.SUN.07G028610.1	Camsa.SUN.16G026820.1
AT1G69570.1	Camsa.SUN.05G046990.2	Camsa.SUN.07G028620.1	Camsa.SUN.16G026830.1
AT1G69580.2	Camsa.SUN.05G047000.1	Camsa.SUN.07G028630.1	Camsa.SUN.16G026840.1
AT1G69588.1	Camsa.SUN.05G047020.1	Camsa.SUN.07G028650.1	Camsa.SUN.16G026850.1
AT1G69610.2	Camsa.SUN.05G047040.2	Camsa.SUN.07G028670.3	Camsa.SUN.16G026870.1
AT1G69620.1	Camsa.SUN.05G047050.1	Camsa.SUN.07G028680.1	Camsa.SUN.16G026880.1
AT1G69710.1	Camsa.SUN.05G047210.1	Camsa.SUN.07G028770.1	Camsa.SUN.16G027100.1
AT1G69730.1	Camsa.SUN.05G047220.1	Camsa.SUN.07G028790.1	Camsa.SUN.16G027110.1
AT1G69760.1	Camsa.SUN.05G047260.1	Camsa.SUN.07G028820.1	Camsa.SUN.16G027140.1
AT1G69800.2	Camsa.SUN.05G047370.1	Camsa.SUN.07G028890.1	Camsa.SUN.16G027300.1
AT1G69810.1	Camsa.SUN.05G047380.1	Camsa.SUN.07G028910.2	Camsa.SUN.16G027310.1
AT1G69880.1	Camsa.SUN.05G047490.2	Camsa.SUN.07G029020.2	Camsa.SUN.16G027460.1
AT1G69900.1	Camsa.SUN.05G047510.1	Camsa.SUN.07G029040.1	Camsa.SUN.16G027480.1
AT1G69935.1	Camsa.SUN.05G047570.2	Camsa.SUN.07G029120.1	Camsa.SUN.16G027530.1
AT1G69980.1	Camsa.SUN.05G047610.1	Camsa.SUN.07G029160.1	Camsa.SUN.16G027570.1
AT1G69990.1	Camsa.SUN.05G047770.1	Camsa.SUN.07G029170.1	Camsa.SUN.16G027580.1
AT1G70000.1	Camsa.SUN.05G047780.1	Camsa.SUN.07G029180.1	Camsa.SUN.16G027600.1
AT1G70030.1	Camsa.SUN.05G047820.1	Camsa.SUN.07G029220.1	Camsa.SUN.16G027630.1
AT1G70100.3	Camsa.SUN.05G047900.4	Camsa.SUN.07G029340.3	Camsa.SUN.16G027760.3
AT1G70150.1	Camsa.SUN.05G048030.1	Camsa.SUN.07G029450.1	Camsa.SUN.16G027780.1
AT1G70170.1	Camsa.SUN.05G048050.1	Camsa.SUN.07G029470.1	Camsa.SUN.16G027800.1
AT1G70180.2	Camsa.SUN.05G048080.1	Camsa.SUN.07G029500.2	Camsa.SUN.16G027830.1
AT1G70200.1	Camsa.SUN.05G048100.1	Camsa.SUN.07G029510.1	Camsa.SUN.16G027850.1
AT1G70210.1	Camsa.SUN.05G048110.2	Camsa.SUN.07G029540.1	Camsa.SUN.16G027860.2
AT1G70220.1	Camsa.SUN.05G048120.1	Camsa.SUN.07G029550.1	Camsa.SUN.16G027870.2
AT1G70330.1	Camsa.SUN.07G029730.1	Camsa.SUN.09G038560.1	Camsa.SUN.16G028000.1
AT1G70340.1	Camsa.SUN.07G029740.1	Camsa.SUN.09G038570.1	Camsa.SUN.16G028010.1
AT1G70360.1	Camsa.SUN.07G029760.1	Camsa.SUN.09G038590.1	Camsa.SUN.16G028030.1
AT1G70420.1	Camsa.SUN.07G029830.1	Camsa.SUN.09G038690.1	Camsa.SUN.16G028110.2
AT1G70430.3	Camsa.SUN.07G029870.1	Camsa.SUN.09G038700.2	Camsa.SUN.16G028120.2
AT1G70440.1	Camsa.SUN.07G029880.2	Camsa.SUN.09G038710.1	Camsa.SUN.16G028130.1
AT1G70470.1	Camsa.SUN.07G029900.1	Camsa.SUN.09G038730.1	Camsa.SUN.16G028150.1
AT1G70480.2	Camsa.SUN.07G029910.3	Camsa.SUN.09G038740.1	Camsa.SUN.16G028160.3
AT1G70505.1	Camsa.SUN.07G029960.1	Camsa.SUN.09G038760.1	Camsa.SUN.16G028200.1
AT1G70530.1	Camsa.SUN.07G030000.1	Camsa.SUN.09G038790.1	Camsa.SUN.16G028260.1
AT1G70590.1	Camsa.SUN.07G030060.1	Camsa.SUN.09G038860.1	Camsa.SUN.16G028320.1
AT1G70600.1	Camsa.SUN.07G030070.1	Camsa.SUN.09G038870.1	Camsa.SUN.16G028330.1
AT1G70630.3	Camsa.SUN.07G030100.2	Camsa.SUN.09G038890.5	Camsa.SUN.16G028360.1
AT1G70640.1	Camsa.SUN.07G030110.1	Camsa.SUN.09G038900.1	Camsa.SUN.16G028370.1
AT1G70650.2	Camsa.SUN.07G030130.1	Camsa.SUN.09G038930.1	Camsa.SUN.16G028390.1
AT1G70690.1	Camsa.SUN.07G030190.2	Camsa.SUN.09G038970.4	Camsa.SUN.16G028440.3
AT1G70700.3	Camsa.SUN.07G030200.1	Camsa.SUN.09G038980.1	Camsa.SUN.16G028450.1
AT1G70720.2	Camsa.SUN.07G030220.1	Camsa.SUN.09G039000.1	Camsa.SUN.16G028470.1
AT1G70750.1	Camsa.SUN.07G030260.3	Camsa.SUN.09G039070.1	Camsa.SUN.16G028520.1
AT1G70760.1	Camsa.SUN.07G030270.1	Camsa.SUN.09G039080.1	Camsa.SUN.16G028540.1
AT1G70770.2	Camsa.SUN.07G030280.1	Camsa.SUN.09G039090.1	Camsa.SUN.16G028550.1
AT1G70780.1	Camsa.SUN.07G030290.1	Camsa.SUN.09G039100.1	Camsa.SUN.16G028560.2
AT1G70800.1	Camsa.SUN.07G030310.1	Camsa.SUN.09G039120.2	Camsa.SUN.16G028610.1
AT1G70840.1	Camsa.SUN.07G030390.1	Camsa.SUN.09G039150.1	Camsa.SUN.16G028670.1
AT1G70895.1	Camsa.SUN.07G030490.2	Camsa.SUN.09G039300.1	Camsa.SUN.16G028770.1
AT1G70920.1	Camsa.SUN.07G030550.1	Camsa.SUN.09G039360.1	Camsa.SUN.16G028810.2
AT1G71000.1	Camsa.SUN.07G030640.1	Camsa.SUN.09G039500.1	Camsa.SUN.16G028950.1
AT1G71015.1	Camsa.SUN.07G030700.1	Camsa.SUN.09G039530.2	Camsa.SUN.16G028990.1
AT1G71020.1	Camsa.SUN.07G030710.2	Camsa.SUN.09G039540.1	Camsa.SUN.16G029000.1
AT1G71030.1	Camsa.SUN.07G030730.1	Camsa.SUN.09G039550.1	Camsa.SUN.16G029010.1
AT1G71060.1	Camsa.SUN.07G030760.1	Camsa.SUN.09G039590.1	Camsa.SUN.16G029040.1
AT1G71070.1	Camsa.SUN.07G030770.1	Camsa.SUN.09G039600.1	Camsa.SUN.16G029050.1
AT1G71080.1	Camsa.SUN.07G030780.1	Camsa.SUN.09G039610.2	Camsa.SUN.16G029060.1
AT1G71100.1	Camsa.SUN.07G030800.1	Camsa.SUN.09G039630.1	Camsa.SUN.16G029080.1
AT1G71130.1	Camsa.SUN.07G030840.1	Camsa.SUN.09G039660.1	Camsa.SUN.16G029110.1
AT1G71150.1	Camsa.SUN.07G030920.1	Camsa.SUN.09G039770.1	Camsa.SUN.16G029210.1
AT1G71210.1	Camsa.SUN.07G030980.1	Camsa.SUN.09G039810.1	Camsa.SUN.16G029260.1
AT1G71260.1	Camsa.SUN.07G031040.1	Camsa.SUN.09G039860.1	Camsa.SUN.16G029310.1
AT1G71310.1	Camsa.SUN.07G031080.1	Camsa.SUN.09G039890.3	Camsa.SUN.16G029340.1
AT1G71320.1	Camsa.SUN.07G031110.1	Camsa.SUN.16G029560.1	Camsa.SUN.07G031160.1
AT1G71340.1	Camsa.SUN.07G031120.2	Camsa.SUN.09G039910.1	Camsa.SUN.16G029360.3
AT1G71350.1	Camsa.SUN.07G031130.1	Camsa.SUN.09G039920.1	Camsa.SUN.16G029370.1
AT1G71360.2	Camsa.SUN.07G031180.1	Camsa.SUN.09G039930.1	Camsa.SUN.16G029430.2
AT1G71390.2	Camsa.SUN.07G031200.1	Camsa.SUN.09G039970.1	Camsa.SUN.16G029450.1
AT1G71420.1	Camsa.SUN.07G031250.1	Camsa.SUN.09G040060.1	Camsa.SUN.16G029500.1
AT1G71430.1	Camsa.SUN.07G031260.1	Camsa.SUN.09G040070.1	Camsa.SUN.16G029510.1
AT1G71440.1	Camsa.SUN.07G031270.2	Camsa.SUN.09G040080.1	Camsa.SUN.16G029520.2
AT1G71450.1	Camsa.SUN.07G031280.1	Camsa.SUN.09G040090.1	Camsa.SUN.16G029530.1
AT1G71500.1	Camsa.SUN.07G031330.1	Camsa.SUN.09G040180.1	Camsa.SUN.16G029600.1
AT1G71520.1	Camsa.SUN.07G031340.1	Camsa.SUN.09G040190.1	Camsa.SUN.16G029610.1
AT1G71690.1	Camsa.SUN.07G031370.1	Camsa.SUN.09G040220.1	Camsa.SUN.16G029640.1
AT1G71720.1	Camsa.SUN.07G031450.1	Camsa.SUN.09G040290.1	Camsa.SUN.16G029720.1
AT1G71730.1	Camsa.SUN.07G031460.1	Camsa.SUN.09G040300.1	Camsa.SUN.16G029730.1
AT1G71740.1	Camsa.SUN.07G031470.1	Camsa.SUN.09G040310.1	Camsa.SUN.16G029740.1
AT1G71750.2	Camsa.SUN.07G031480.1	Camsa.SUN.09G040320.1	Camsa.SUN.16G029750.1
AT1G71760.2	Camsa.SUN.07G031490.4	Camsa.SUN.09G040330.1	Camsa.SUN.16G029760.1
AT1G71770.1	Camsa.SUN.07G031500.1	Camsa.SUN.09G040340.2	Camsa.SUN.16G029770.2
AT1G71780.1	Camsa.SUN.07G031510.1	Camsa.SUN.09G040350.1	Camsa.SUN.16G029780.1
AT1G71800.1	Camsa.SUN.07G031530.1	Camsa.SUN.09G040380.2	Camsa.SUN.16G029800.1
AT1G71840.1	Camsa.SUN.07G031580.2	Camsa.SUN.09G040420.1	Camsa.SUN.16G029860.1
AT1G71860.1	Camsa.SUN.07G031600.1	Camsa.SUN.09G040440.1	Camsa.SUN.16G029880.1
AT1G71866.1	Camsa.SUN.07G031620.1	Camsa.SUN.09G040460.1	Camsa.SUN.16G029900.1
AT1G71900.2	Camsa.SUN.07G031670.3	Camsa.SUN.09G040500.4	Camsa.SUN.16G029970.1
AT1G71920.1	Camsa.SUN.07G031680.1	Camsa.SUN.09G040510.1	Camsa.SUN.16G029980.1
AT1G71930.2	Camsa.SUN.07G031690.1	Camsa.SUN.09G040520.1	Camsa.SUN.16G029990.1
AT1G71940.2	Camsa.SUN.07G031700.1	Camsa.SUN.09G040530.1	Camsa.SUN.16G030000.1
AT1G71950.1	Camsa.SUN.07G031710.1	Camsa.SUN.09G040540.1	Camsa.SUN.16G030010.1
AT1G71970.1	Camsa.SUN.07G031740.1	Camsa.SUN.09G040580.1	Camsa.SUN.16G030040.1
AT1G72010.1	Camsa.SUN.07G031780.2	Camsa.SUN.09G040620.1	Camsa.SUN.16G030080.1
AT1G72020.1	Camsa.SUN.07G031790.1	Camsa.SUN.09G040630.1	Camsa.SUN.16G030090.1
AT1G72030.1	Camsa.SUN.07G031800.1	Camsa.SUN.09G040640.1	Camsa.SUN.16G030100.1
AT1G72050.3	Camsa.SUN.07G031820.2	Camsa.SUN.09G040660.3	Camsa.SUN.16G030120.1
AT1G72070.1	Camsa.SUN.07G031830.1	Camsa.SUN.09G040670.1	Camsa.SUN.16G030130.1
AT1G72100.1	Camsa.SUN.07G031860.1	Camsa.SUN.09G040700.1	Camsa.SUN.16G030160.1
AT1G72110.1	Camsa.SUN.09G040710.1	Camsa.SUN.16G030170.1	Camsa.SUN.09G040730.2
AT1G72160.1	Camsa.SUN.07G018170.1	Camsa.SUN.09G040860.1	Camsa.SUN.16G030290.1
AT1G72170.1	Camsa.SUN.07G018180.1	Camsa.SUN.09G040870.1	Camsa.SUN.16G030310.1
AT1G72175.1	Camsa.SUN.07G018190.1	Camsa.SUN.09G040880.1	Camsa.SUN.16G030320.1
AT1G72190.1	Camsa.SUN.07G018210.1	Camsa.SUN.09G040900.1	Camsa.SUN.16G030340.1
AT1G72230.1	Camsa.SUN.07G018250.1	Camsa.SUN.09G040950.1	Camsa.SUN.16G030380.1
AT1G72240.1	Camsa.SUN.07G018260.1	Camsa.SUN.09G040960.1	Camsa.SUN.16G030390.1
AT1G72250.3	Camsa.SUN.07G018350.1	Camsa.SUN.09G040970.1	Camsa.SUN.16G030460.1
AT1G72300.1	Camsa.SUN.07G032340.1	Camsa.SUN.09G041190.1	Camsa.SUN.16G030550.1
AT1G72310.1	Camsa.SUN.07G032350.1	Camsa.SUN.09G041200.1	Camsa.SUN.16G030590.1
AT1G72330.3	Camsa.SUN.07G032370.1	Camsa.SUN.09G041220.1	Camsa.SUN.16G030610.1
AT1G72340.2	Camsa.SUN.07G032380.1	Camsa.SUN.09G041230.1	Camsa.SUN.16G030620.1
AT1G72350.1	Camsa.SUN.07G032390.1	Camsa.SUN.09G041240.1	Camsa.SUN.16G030630.1
AT1G72370.1	Camsa.SUN.07G032410.1	Camsa.SUN.09G041260.1	Camsa.SUN.16G030650.1
AT1G72390.1	Camsa.SUN.07G032420.1	Camsa.SUN.09G041270.2	Camsa.SUN.16G030670.1
AT1G72410.1	Camsa.SUN.07G032430.1	Camsa.SUN.09G041280.1	Camsa.SUN.16G030680.1
AT1G72416.3	Camsa.SUN.07G032440.2	Camsa.SUN.09G041290.1	Camsa.SUN.16G030690.1
AT1G72440.1	Camsa.SUN.07G032470.1	Camsa.SUN.09G041320.1	Camsa.SUN.16G030720.1
AT1G72450.1	Camsa.SUN.07G032510.1	Camsa.SUN.09G041330.1	Camsa.SUN.16G030730.1
AT1G72460.1	Camsa.SUN.07G032520.1	Camsa.SUN.09G041350.1	Camsa.SUN.16G030740.1
AT1G72490.3	Camsa.SUN.07G032550.1	Camsa.SUN.09G041380.2	Camsa.SUN.16G030770.1
AT1G72510.1	Camsa.SUN.07G032570.1	Camsa.SUN.09G041400.6	Camsa.SUN.16G030800.4
AT1G72530.2	Camsa.SUN.07G032590.2	Camsa.SUN.09G041420.2	Camsa.SUN.16G030830.1
AT1G72540.1	Camsa.SUN.07G032600.1	Camsa.SUN.09G041430.1	Camsa.SUN.16G030840.1
AT1G72550.1	Camsa.SUN.07G032610.1	Camsa.SUN.09G041440.1	Camsa.SUN.16G030850.1
AT1G72620.1	Camsa.SUN.07G032680.1	Camsa.SUN.16G030910.1	Camsa.SUN.16G032590.1
AT1G72640.1	Camsa.SUN.07G032700.1	Camsa.SUN.09G041550.1	Camsa.SUN.16G030930.1
AT1G72690.1	Camsa.SUN.07G032740.1	Camsa.SUN.09G041590.2	Camsa.SUN.16G030980.1
AT1G72720.1	Camsa.SUN.07G032770.1	Camsa.SUN.09G041620.1	Camsa.SUN.16G031010.1
AT1G72740.1	Camsa.SUN.07G032790.1	Camsa.SUN.09G041640.1	Camsa.SUN.16G031030.1
AT1G72760.2	Camsa.SUN.07G032810.2	Camsa.SUN.09G041660.1	Camsa.SUN.16G031060.1
AT1G72790.1	Camsa.SUN.07G032830.1	Camsa.SUN.09G041690.1	Camsa.SUN.16G031080.1
AT1G72800.1	Camsa.SUN.07G032840.1	Camsa.SUN.09G041700.1	Camsa.SUN.16G031090.1
AT1G72830.2	Camsa.SUN.07G032890.1	Camsa.SUN.09G041760.2	Camsa.SUN.16G031170.1
AT1G72860.2	Camsa.SUN.07G033000.2	Camsa.SUN.09G041820.4	Camsa.SUN.16G031240.2
AT1G72890.2	Camsa.SUN.07G033040.1	Camsa.SUN.09G041860.1	Camsa.SUN.16G031280.1
AT1G72980.1	Camsa.SUN.07G033100.1	Camsa.SUN.09G041920.1	Camsa.SUN.16G031340.1
AT1G72990.1	Camsa.SUN.07G033110.1	Camsa.SUN.09G041930.1	Camsa.SUN.16G031350.1
AT1G73010.1	Camsa.SUN.07G033130.2	Camsa.SUN.09G041950.1	Camsa.SUN.16G031380.1
AT1G73100.1	Camsa.SUN.07G033190.1	Camsa.SUN.09G042040.1	Camsa.SUN.16G031480.2
AT1G73130.1	Camsa.SUN.07G033280.5	Camsa.SUN.09G042070.1	Camsa.SUN.16G031520.4
AT1G73140.1	Camsa.SUN.07G033290.1	Camsa.SUN.09G042080.1	Camsa.SUN.16G031530.1
AT1G73165.1	Camsa.SUN.07G033310.1	Camsa.SUN.09G042100.1	Camsa.SUN.16G031550.1
AT1G73170.3	Camsa.SUN.07G033320.3	Camsa.SUN.09G042110.1	Camsa.SUN.16G031560.1
AT1G73200.1	Camsa.SUN.07G033350.1	Camsa.SUN.09G042140.1	Camsa.SUN.16G031600.1
AT1G73210.2	Camsa.SUN.07G033360.1	Camsa.SUN.09G042150.2	Camsa.SUN.16G031610.1
AT1G73260.1	Camsa.SUN.07G033460.1	Camsa.SUN.09G042200.1	Camsa.SUN.16G031690.1
AT1G73320.1	Camsa.SUN.07G033500.1	Camsa.SUN.09G042230.1	Camsa.SUN.16G031710.1
AT1G73325.1	Camsa.SUN.07G033540.1	Camsa.SUN.09G042290.1	Camsa.SUN.16G031720.1
AT1G73350.5	Camsa.SUN.07G033600.1	Camsa.SUN.09G042310.1	Camsa.SUN.16G031740.1
AT1G73400.1	Camsa.SUN.07G033650.2	Camsa.SUN.09G042390.1	Camsa.SUN.16G031790.1
AT1G73410.1	Camsa.SUN.07G033660.1	Camsa.SUN.09G042400.1	Camsa.SUN.16G031800.1
AT1G73510.1	Camsa.SUN.07G033790.1	Camsa.SUN.09G042470.1	Camsa.SUN.16G031920.1
AT1G73530.1	Camsa.SUN.07G033800.1	Camsa.SUN.09G042480.1	Camsa.SUN.16G031930.1
AT1G73540.1	Camsa.SUN.07G033810.1	Camsa.SUN.09G042490.1	Camsa.SUN.16G031940.1
AT1G73560.1	Camsa.SUN.07G033840.1	Camsa.SUN.09G042510.1	Camsa.SUN.16G031960.1
AT1G73620.1	Camsa.SUN.07G033940.1	Camsa.SUN.09G042610.1	Camsa.SUN.16G032040.1
AT1G73630.1	Camsa.SUN.07G033950.1	Camsa.SUN.09G042620.1	Camsa.SUN.16G032050.1
AT1G73640.1	Camsa.SUN.07G033960.1	Camsa.SUN.09G042630.1	Camsa.SUN.16G032060.1
AT1G73720.1	Camsa.SUN.07G034090.1	Camsa.SUN.09G042730.1	Camsa.SUN.16G032270.1
AT1G73730.1	Camsa.SUN.07G034100.2	Camsa.SUN.09G042740.1	Camsa.SUN.16G032280.1
AT1G73740.1	Camsa.SUN.07G034110.1	Camsa.SUN.09G042750.1	Camsa.SUN.16G032290.1
AT1G73750.2	Camsa.SUN.07G034120.3	Camsa.SUN.09G042760.1	Camsa.SUN.16G032300.1
AT1G73760.1	Camsa.SUN.07G034130.3	Camsa.SUN.09G042770.1	Camsa.SUN.16G032310.2
AT1G73770.2	Camsa.SUN.07G034140.1	Camsa.SUN.09G042790.1	Camsa.SUN.16G032320.2
AT1G73780.1	Camsa.SUN.07G034150.1	Camsa.SUN.09G042800.1	Camsa.SUN.16G032330.1
AT1G73805.1	Camsa.SUN.07G034160.1	Camsa.SUN.09G042810.2	Camsa.SUN.16G032340.1
AT1G73810.1	Camsa.SUN.07G034170.1	Camsa.SUN.09G042820.1	Camsa.SUN.16G032350.1
AT1G73830.1	Camsa.SUN.07G034210.1	Camsa.SUN.09G042850.2	Camsa.SUN.16G032380.1
AT1G73840.1	Camsa.SUN.07G034220.3	Camsa.SUN.09G042860.1	Camsa.SUN.16G032390.1
AT1G73860.1	Camsa.SUN.07G034240.1	Camsa.SUN.09G042880.2	Camsa.SUN.16G032440.1
AT1G73870.1	Camsa.SUN.07G034250.1	Camsa.SUN.09G042890.1	Camsa.SUN.16G032450.1
AT1G73885.1	Camsa.SUN.07G034270.1	Camsa.SUN.09G042940.1	Camsa.SUN.16G032480.1
AT1G73960.1	Camsa.SUN.07G034350.1	Camsa.SUN.09G043020.1	Camsa.SUN.16G032550.3
AT1G73965.1	Camsa.SUN.07G034390.1	Camsa.SUN.09G043040.1	Camsa.SUN.16G032650.1
AT1G73970.1	Camsa.SUN.07G034400.2	Camsa.SUN.09G043050.1	Camsa.SUN.16G032660.1
AT1G74000.1	Camsa.SUN.07G034450.1	Camsa.SUN.09G043090.1	Camsa.SUN.16G032700.1
AT1G74045.1	Camsa.SUN.07G034500.1	Camsa.SUN.09G043150.1	Camsa.SUN.16G032750.1
AT1G74070.1	Camsa.SUN.07G034540.1	Camsa.SUN.09G043180.1	Camsa.SUN.16G032780.1
AT1G74080.1	Camsa.SUN.07G034550.1	Camsa.SUN.09G043190.1	Camsa.SUN.16G032830.1
AT1G74090.1	Camsa.SUN.07G034570.1	Camsa.SUN.09G043200.1	Camsa.SUN.16G032840.1
AT1G74150.1	Camsa.SUN.07G034630.1	Camsa.SUN.09G043280.1	Camsa.SUN.16G032920.1
AT1G74220.1	Camsa.SUN.07G035080.1	Camsa.SUN.09G043380.1	Camsa.SUN.16G033000.1
AT1G74230.1	Camsa.SUN.07G035090.1	Camsa.SUN.09G043390.1	Camsa.SUN.16G033010.1
AT1G74240.1	Camsa.SUN.07G035100.1	Camsa.SUN.09G043400.1	Camsa.SUN.16G033020.1
AT1G74250.1	Camsa.SUN.07G035110.1	Camsa.SUN.09G043410.1	Camsa.SUN.16G033030.1
AT1G74370.1	Camsa.SUN.07G035210.2	Camsa.SUN.09G043520.1	Camsa.SUN.16G033150.1
AT1G74390.1	Camsa.SUN.07G035230.1	Camsa.SUN.09G043540.1	Camsa.SUN.16G033170.1
AT1G74458.1	Camsa.SUN.07G035340.1	Camsa.SUN.09G043620.1	Camsa.SUN.16G033260.1
AT1G74470.1	Camsa.SUN.07G035360.2	Camsa.SUN.09G043640.1	Camsa.SUN.16G033280.2
AT1G74480.1	Camsa.SUN.07G035370.1	Camsa.SUN.09G043650.1	Camsa.SUN.16G033290.1
AT1G74490.1	Camsa.SUN.07G035380.1	Camsa.SUN.09G043660.1	Camsa.SUN.16G033300.2
AT1G74500.1	Camsa.SUN.07G035400.1	Camsa.SUN.09G043670.1	Camsa.SUN.16G033310.1
AT1G74510.2	Camsa.SUN.07G035410.2	Camsa.SUN.09G043680.2	Camsa.SUN.16G033320.2
AT1G74560.3	Camsa.SUN.07G035460.1	Camsa.SUN.09G043730.1	Camsa.SUN.16G033370.1
AT1G74590.1	Camsa.SUN.07G035480.1	Camsa.SUN.09G043750.1	Camsa.SUN.16G033380.1
AT1G74620.1	Camsa.SUN.07G035500.1	Camsa.SUN.09G043770.1	Camsa.SUN.16G033400.1
AT1G74650.1	Camsa.SUN.07G035550.1	Camsa.SUN.09G043800.1	Camsa.SUN.16G033440.2
AT1G74660.1	Camsa.SUN.07G035580.1	Camsa.SUN.09G043810.1	Camsa.SUN.16G033450.1
AT1G74680.1	Camsa.SUN.07G035650.2	Camsa.SUN.09G043850.3	Camsa.SUN.16G033480.1
AT1G74730.1	Camsa.SUN.07G035730.1	Camsa.SUN.09G043920.1	Camsa.SUN.16G033540.1
AT1G74770.1	Camsa.SUN.07G035760.1	Camsa.SUN.09G043960.1	Camsa.SUN.16G033580.1
AT1G74790.1	Camsa.SUN.07G035780.1	Camsa.SUN.09G043980.1	Camsa.SUN.16G033600.1
AT1G74830.1	Camsa.SUN.07G035840.1	Camsa.SUN.09G044020.1	Camsa.SUN.16G033640.1
AT1G74840.1	Camsa.SUN.07G035850.1	Camsa.SUN.09G044030.1	Camsa.SUN.16G033650.1
AT1G74860.1	Camsa.SUN.07G035870.2	Camsa.SUN.09G044070.1	Camsa.SUN.16G033670.1
AT1G74870.1	Camsa.SUN.07G035880.1	Camsa.SUN.09G044080.1	Camsa.SUN.16G033680.1
AT1G74890.1	Camsa.SUN.07G035900.1	Camsa.SUN.09G044100.1	Camsa.SUN.16G033700.1
AT1G74900.1	Camsa.SUN.07G035910.1	Camsa.SUN.09G044110.1	Camsa.SUN.16G033710.1
AT1G74910.1	Camsa.SUN.07G035920.1	Camsa.SUN.09G044120.1	Camsa.SUN.16G033720.1
AT1G74930.1	Camsa.SUN.07G035940.1	Camsa.SUN.09G044140.1	Camsa.SUN.16G033740.1
AT1G74940.1	Camsa.SUN.07G035950.1	Camsa.SUN.09G044150.1	Camsa.SUN.16G033750.1
AT1G74950.1	Camsa.SUN.07G035960.2	Camsa.SUN.09G044160.1	Camsa.SUN.16G033760.3
AT1G74960.2	Camsa.SUN.07G035980.1	Camsa.SUN.09G044180.1	Camsa.SUN.16G033790.1
AT1G74990.1	Camsa.SUN.07G036010.1	Camsa.SUN.09G044210.1	Camsa.SUN.16G033810.1
AT1G75000.1	Camsa.SUN.07G036020.1	Camsa.SUN.09G044220.1	Camsa.SUN.16G033820.1
AT1G75090.1	Camsa.SUN.07G036170.1	Camsa.SUN.09G044330.1	Camsa.SUN.16G033950.1
AT1G75125.1	Camsa.SUN.07G036200.1	Camsa.SUN.09G044380.1	Camsa.SUN.16G033980.1
AT1G75150.3	Camsa.SUN.07G036230.1	Camsa.SUN.09G044410.2	Camsa.SUN.16G034000.3
AT1G75190.1	Camsa.SUN.07G036270.1	Camsa.SUN.09G044450.1	Camsa.SUN.16G034040.1
AT1G75230.2	Camsa.SUN.07G036310.1	Camsa.SUN.09G044500.4	Camsa.SUN.16G034080.1
AT1G75260.1	Camsa.SUN.07G036350.1	Camsa.SUN.09G044530.1	Camsa.SUN.16G034120.1
AT1G75310.2	Camsa.SUN.07G036490.4	Camsa.SUN.09G044600.3	Camsa.SUN.16G034180.3
AT1G75335.1	Camsa.SUN.07G036520.1	Camsa.SUN.09G044620.1	Camsa.SUN.16G034210.1
AT1G75340.1	Camsa.SUN.07G036530.1	Camsa.SUN.09G044630.1	Camsa.SUN.16G034220.1
AT1G75350.1	Camsa.SUN.07G036540.1	Camsa.SUN.09G044640.1	Camsa.SUN.16G034230.1
AT1G75360.1	Camsa.SUN.07G036550.1	Camsa.SUN.09G044650.1	Camsa.SUN.16G034240.1
AT1G75370.2	Camsa.SUN.07G036560.1	Camsa.SUN.09G044660.1	Camsa.SUN.16G034250.1
AT1G75380.2	Camsa.SUN.07G036580.1	Camsa.SUN.09G044670.1	Camsa.SUN.16G034260.1
AT1G75390.1	Camsa.SUN.07G036590.1	Camsa.SUN.09G044680.1	Camsa.SUN.16G034270.1
AT1G75510.1	Camsa.SUN.07G036770.1	Camsa.SUN.09G044950.1	Camsa.SUN.16G034440.1
AT1G75530.1	Camsa.SUN.07G036790.1	Camsa.SUN.09G044970.1	Camsa.SUN.16G034460.1
AT1G75540.1	Camsa.SUN.07G036800.1	Camsa.SUN.09G044980.1	Camsa.SUN.16G034470.1
AT1G75550.2	Camsa.SUN.07G036810.1	Camsa.SUN.09G044990.1	Camsa.SUN.16G034480.1
AT1G75620.1	Camsa.SUN.07G036860.1	Camsa.SUN.09G045040.1	Camsa.SUN.16G034540.1
AT1G75670.2	Camsa.SUN.07G036930.1	Camsa.SUN.09G045110.2	Camsa.SUN.16G034580.2
AT1G75690.1	Camsa.SUN.07G036970.1	Camsa.SUN.09G045150.1	Camsa.SUN.16G034610.1
AT1G75700.3	Camsa.SUN.07G036980.2	Camsa.SUN.09G045160.1	Camsa.SUN.16G034620.4
AT1G75717.1	Camsa.SUN.07G037010.1	Camsa.SUN.09G045180.1	Camsa.SUN.16G034650.1
AT1G75720.1	Camsa.SUN.07G037020.1	Camsa.SUN.09G045190.1	Camsa.SUN.16G034660.1
AT1G75730.1	Camsa.SUN.07G037030.2	Camsa.SUN.09G045200.1	Camsa.SUN.16G034670.2
AT1G75750.1	Camsa.SUN.07G037040.1	Camsa.SUN.09G045210.1	Camsa.SUN.16G034690.1
AT1G75770.1	Camsa.SUN.07G037100.1	Camsa.SUN.09G045240.3	Camsa.SUN.16G034750.2
AT1G75790.1	Camsa.SUN.07G037120.2	Camsa.SUN.09G045280.1	Camsa.SUN.16G034770.1
AT1G75830.1	Camsa.SUN.07G037250.1	Camsa.SUN.09G045430.2	Camsa.SUN.16G034900.1
AT1G75860.2	Camsa.SUN.07G037280.1	Camsa.SUN.09G045460.1	Camsa.SUN.16G034940.1
AT1G75870.1	Camsa.SUN.07G037290.1	Camsa.SUN.09G045470.1	Camsa.SUN.16G034950.1
AT1G75890.3	Camsa.SUN.07G037310.1	Camsa.SUN.09G045480.1	Camsa.SUN.16G034970.1
AT1G75980.1	Camsa.SUN.07G037380.2	Camsa.SUN.09G045540.1	Camsa.SUN.16G035060.1
AT1G76010.2	Camsa.SUN.07G037400.1	Camsa.SUN.09G045560.1	Camsa.SUN.16G035080.1
AT1G76020.1	Camsa.SUN.07G037410.3	Camsa.SUN.09G045570.1	Camsa.SUN.16G035090.1
AT1G76060.1	Camsa.SUN.07G037460.1	Camsa.SUN.09G045610.1	Camsa.SUN.16G035130.1
AT1G76065.1	Camsa.SUN.07G037470.1	Camsa.SUN.09G045620.1	Camsa.SUN.16G035140.2
AT1G76070.1	Camsa.SUN.07G037480.1	Camsa.SUN.09G045630.1	Camsa.SUN.16G035150.1
[truncated: 6,322 more rows]

[truncated: 10 more sheets: TableS11, TableS12, TableS13, TableS14, TableS15, TableS16, TableS17, TableS18, TableS19, X]
